# Supplementary material for: Integral and peripheral association of proteins and protein complexes with Yersinia pestis inner and outer membranes
Source: Proteome Sci. 2009 Feb 19;7:5. doi: 10.1186/1477-5956-7-5 (PMC2663777; doi:10.1186/1477-5956-7-5)
Supplement: Additional file 1 — Supplemental Table. Supplemental table with extensive information on Yersinia pestis KIM proteins identified from membrane fractions: protein annotations, functional role categories, differential 2D gel display and mass spectrometry data. [file 1477-5956-7-5-S1.xls]

## Sheet: Table 1 - Suppl Information
Supplemental Table. Yersinia pestis KIM6+ membrane proteome analysis
Part I. Protein annotations, descriptions, differential gel display and MS data pertaining to proteins separated in 2D gels
a)	b)	c)	d)	d)	e)	f)	g)	h)	i)	j)	k)	l)	m)	n)	o)	p)	q)	r)	r)	s)	t)	t)	u)	v)	w)	x)	y)	y)	z)	z)	aa)
Spot no.	Locus tag	Gene name	Acc. no. gi|	Acc. no.	MPC	Category	Protein name and description	XN CYP	XN hs-MBR	XN hpH-MBR	XN usb-MBR	EM	EIM	Vs CYP	Vs hs-MBR	Vs hpH-MBR	Vs usb-MBR	MS score	Sequence coverage of tryptic peptides	MS score	pI	Mr	P-SO RTb	BO	TMHMM	Lipo-P	Signal-P	Signal-P (HMM)	Main functional role (CMR)	Sub-role (CMR)	(Putative) protein motifs and functions
																								MP
209	y0031	malK	22123952	NP_667375	Y	i-M	maltose/maltodextrin ABC transporter ATP-binding protein	N.A.	N.A.	10303554 (39%)	2889712 (62%)	+		+	+	8185332	2475352	512	2-369 (L) incl. 2-11; 12-263 (M) incl. 12-20	50	5.97	40985	IM		0		N		Transport and binding proteins	Carbohydrates, organic alcohols, and acids	Component of multimeric inner membrane ABC transporter for maltose
300	y0036	-	22123957	NP_667380		i-M	hemolysin-coregulated protein (HCP)	N.A.	N.A.	1252647 (120%)	N.A.	+		+		676962		142	2-172 (L) incl. 2-12		5.46	19202	U		0		N		Unknown function	General	Putative type VI secretion system protein, HCP-like
274	y0038	-	22123959	NP_667382		i-M	hypothetical protein y0038 (putative type VI secretion system subunit)	N.A.	N.A.	4684131 (48%)	N.A.	+				1204014		232	77-443 (M); 2-489 (L) incl. 2-29; 30-443 (L)		5.46	56211	U		0		N		Hypothetical proteins	Conserved	Putative component of secretion system involved in export of cytotoxins
	y0108	(yicH)	22124028	NP_667451		i-M	hypothetical protein y0108 (putative LPS biogenesis protein)					+					+	112	273-490 (L)	69	5.81	62714	OM		1		Y	32-33	Unknown function	General	AsmA family protein possibly involved in outer membrane biogenesis with cell-cell adhesion domain
47	y0118	(lppC)	22124038	NP_667461		i-M	glycosylase	N.A.	N.A.	N.A.	1941978 (13%)	+				+	702290	415	95-689; 111-689; 95-689; 111-673 (L); 95-681 (M)		5	74211	U		0	(LP)	N		Cell envelope	Other	Putative lipoprotein and transglycosylase
46	y0123	(yraP)	22124043	NP_667466		i-M	hypothetical protein y0123 (putative phospholipid-binding lipoprotein)	N.A.	N.A.	N.A.	1784471 (123%)	+		+	+	+	11053661	462	55-206 (L)	1442	9.46	21966	P		1	OM-LP	Y	38-39	Cellular processes	Pathogenesis	Protein with putative domain for phospholipid attachment
225	y0136	(yhcB)	22124056	NP_667479	Y	i-M	cytochrome d ubiquinol oxidase subunit III	N.A.	N.A.	N.A.	5352541 (49%)	+		+	+	+	1178778	402	30-134 (M); 30-134 (L); 30-112 (L)	190	5.64	15476	U		1		N		Cell envelope	Other	Putative cytochrome D ubiquinol oxidase subunit III
284	y0142	(yrbB)	22124062	NP_667485		i-M	hypothetical protein y0142	N.A.	N.A.	1483072 (34%)	N.A.	+		+		1628374		60	42-49 (L); 50-80 (L)		4.85	11343	U		0		N		Unknown function	General	Similar to yrbB gene product of E. coli,unknown function
226	y0146	(yrbF)	22124066	NP_667489		i-M	putative ABC transporter ATP-binding protein YrbF					+		+	+	+	1102622	194	25-272 (L); 39-272 (L); 3-272 (L) incl. 3-15		5.3	29949	MSL		0		N		Transport and binding proteins	Unknown substrate	Transport system involved in resistance to organic solvents
60	y0153	lptB	22124073	NP_667496		i-M	putative ABC transporter ATP-binding protein YhbG (LptB)	N.A.	N.A.	806378 (58%)	741698 (92%)	+		+	+	1275374	576886	259	2-231 (L); 2-241 (L) incl. 2-8 and 17-27 (L); 1-241 (M) incl. 1-8		6.02	26967	C		0		N		Transport and binding proteins	Unknown substrate	Putative ABC-type transport system involved in LPS biosynthesis and interacting with LptA
2	y0184	tcbA	22124104	NP_667527		i-M	toxin complex protein	N.A.	N.A.	N.A.	861641 (26%)	+					256846	972	131-1151 (M); 2-1176 (L) incl. 2-9 and 15-25		5.54	137158	OM		0		N		Cellular processes	Toxin production and resistance	Toxin with putative extracellular functions (P. luminescence)
3	y0185	tcaC1	22124105	NP_667528		i-M	toxin complex protein	N.A.	N.A.	N.A.	1072139 (10%)	+					187953	130	346-829 (L)		5.17	171442	OM		0		N		Cellular processes	Toxin production and resistance	Toxin with putative extracellular functions (P. luminescence)
61	y0202	mreB	22124122	NP_667545	Y	i-M	regulator of ftsI and penicillin-binding protein 3	N.A.	N.A.	1289531 (88%)	960879 (88%)	+		+		779880	1950450	366	28-301 (M); 28-347 (L); 28-301 (M); 28-347 (L); 28-347 (L)	221	5.18	37049	C		0		N		Cellular processes	Cell division	Peripheral membrane protein involved in cell division and morphogenesis; complex with MurG
238	y0209	accC	22124129	NP_667552		i-M	acetyl-CoA carboxylase biotin carboxylase subunit	N.A.	N.A.	463034 (49%)	261741 (57%)	+		+	+	+	207808	285	28-423 (L); 151-423 (L); 126-449 (L)	143	6.38	49962	C		0		N		Fatty acid and phospholipid metabolism	Biosynthesis	Membrane-associated acetyl-CoA carboxylase complex
	y0329	(ytfR)	22124246	NP_667669		i-M	ATP-binding component of ATP transport system					+				+		117	340-438 (L)		5.93	54564	MSL		0		N		Transport and binding proteins	Carbohydrates, organic alcohols, and acids	ABC transporter on unknown substrate specificity
	y0363	wzzE	22124278	NP_667701		i-M	transport protein (lipopolysaccharide biosynthesis)					+					+	173	12-310 (L) incl. 12-28 (L); 12-326 (L)	773	5.72	39850	IM		2		N		Cell envelope	Other	Chain-length determinant factor for involved in lipopolysaccharide biosynthesis
	y0378	hemY	22124293	NP_667716		i-M	putative protoheme IX biogenesis protein					+			+	+	+	143	144-384 (L); 110-260 (L)	73	8.71	45951	C		2		Y	24-25	Unknown function	General	Enzyme probably involved in late-step protoheme IX biosynthesis
48	y0379	hemX	22124294	NP_667717	Y	i-M	uroporphyrinogen III methylase	N.A.	226562 (28%)	1396791 (19%)	1991137 (39%)	+	26.6614			+	1999984	511	90-327 (M); 90-357 (L)	190	4.76	41948	U		1		N		Biosynthesis of cofactors, prosthetic groups, and carriers	Heme, porphyrin, and cobalamin	Heme / porphyrin and vitamin B12 cofactor biosynthesis
	y0393	corA	22124308	NP_667731		i-M	magnesium and cobalt permease (cation transport)					+					+	81	224-233 (L); 224-233 (L)		4.72	38488	C		2		N		Transport and binding proteins	Cations and iron carrying compounds	Cobalt and magnesium ion transport acorss the IM
	y0407	-	22124322	NP_667745		i-M	hypothetical protein y0407 (putative inner membrane lipoprotein)					+					+	226	40-110 (L); 40-110 (L)	134	5.8	18869	U		0	IM-LP	Y	25-26	Unknown function	General	Putative inner membrane lipoprotein
266	y0410	zntA	22124325	NP_667748		i-M	zinc, lead, cadmium, and mercury transporting ATPase	N.A.	N.A.	N.A.	323855 (61%)	+				+	3874700	84	452-642 (L)		5.7	84427	IM		6		N		Transport and binding proteins	Cations and iron carrying compounds	Transmembrane cation ion transport, confers resistance to bivalent metals Pb, Zn, Cd
270	y0416	ftsY	22124331	NP_667754		i-M	cell division membrane protein					+					1090782	441	18-445 (L) incl. 18-31		4.45	60150	IM		0		N		Cellular processes	Cell division	Signal recognition particle-docking protein
	y0418	ftsX	22124333	NP_667756		i-M	cell division protein FtsX					+					+	62	160-170 (L)		7.82	34883	IM		4		N		Protein fate	Protein and peptide secretion and trafficking	FtsE/X complex is involved in cell division, particularly the stability of the septal ring assembly at low osmotic strength
131	y0442	metE	22124357	NP_667780	Y	i-M	5-methyltetrahydropteroyltriglutamate-homocysteine methyltransferase	N.A.	N.A.	1628232 (55%)	741693 (72%)	+		752672		402772	689254	395	27-757 (M); 27-763 (L);	235	5.44	86555	C		0		N		Amino acid biosynthesis	Aspartate family	Methionine biosynthesis
35	y0448	(rumC)	22124363	NP_667786		i-M	alpha helix chain (putative DNA recombination protein)	N.A.	N.A.	N.A.	245664 (57%)	+					158734	681	75-501 (L); 75-501 (L)		5.81	57455	IM		1		N		DNA metabolism	DNA replication, recombination, and repair	Putative DNA recombination protein limiting inversions of genes
	y0539	hmuV	22124453	NP_667876		i-M	ATP-binding protein of ABC transporter					+					535330	105	73-111 (L)		8.31	25806	U		0		N		Transport and binding proteins	Amino acids, peptides and amines	Component of multimeric inner membrane ABC transporter for hemin
62	y0555	terZ	22124469	NP_667892		i-M	putative tellurium resistance protein	N.A.	N.A.	563087 (41%)	350325 (20%)	+		516914		614026	2313048	452	18-208 (L) incl. 18-25; 18-208 (L) incl. 18-25 (L); 33-208 (M)	118	6.1	23001	C		0		N		Cellular processes	Adaptations to atypical conditions	Possibly involved in stress response, Colicin and tellurite resistance
227	y0632	hflX	22124545	NP_667968		i-M	putative GTPase HflX (protease subunit of lambda cII repressor)	N.A.	N.A.	N.A.	395721 (17%)	+					367916	401	63-405 (L); 72-371 (M)		6	48172	C		0		N		Protein fate	Degradation of proteins, peptides, and glycopeptides	GTPase part of protease of lambda cII repressor complex
49	y0633	hflK	22124547	NP_667970	Y	i-M	FtsH protease regulator HflK	N.A.	N.A.	N.A.	126609 (57%)	+			+	+	187103	377	140-358 (L)	415	7.79	45258	U		1		N		Protein fate	Degradation of proteins, peptides, and glycopeptides	High frequency of lysogenization K protein subunit
50	y0634	hflC	22124548	NP_667971		i-M	FtsH protease regulator HflC	N.A.	N.A.	N.A.	207874 (82%)	+				+	303285	393	103-275 (L)	560	7.85	37414	U		1		Y	25-26	Protein fate	Degradation of proteins, peptides, and glycopeptides	High frequency of lysogenization K protein subunit
51	y0661	(ytfN)	22124574	NP_667997		i-M	hypothetical protein y0661	N.A.	N.A.	N.A.	211143 (27%)	+					175599	505	231-1223 (L)	136	7.14	140006	U	2	1		Y	28-29	Unknown function	General	Putative exported protein with unknown functions
153	y0664	fbp	22124578	NP_668001	Y	i-M	fructose-1,6-bisphosphatase	N.A.	N.A.	1689151 (56%)	619186 (67%)	+		+			376966	590	38-372 (L); 38-372 (M)	321	6.03	41455	U		2		N		Energy metabolism	Glycolysis/gluconeogenesis	Membrane-associated fructose 1,6 bisphosphatase
119	y0678	dacB	22124592	NP_668015		i-M	D-alanyl-D-alanine carboxypeptidase (penicillin-binding protein 4)					+			3512070			373	48-482 (L)		9.06	52429	U		0	(LP)	Y	26-27	Cell envelope	Biosynthesis and degradation of murein sacculus and peptidoglycan	Penicillin-binding protein 4
228	y0682	hflB	22124596	NP_668019		i-M	ATP-dependent inner membrane metalloprotease	N.A.	N.A.	277491 (34%)	N.A.	+			1674851	380800	+	173	80-553 (L); 202-354 (L); 547-598 (L)	974	5.76	71208	IM		2		N		Cellular processes	Cell division	ATP-dependent zinc metalloprotease involved in membrane fusion during cell division
	y0685	secG	22124599	NP_668022		i-M	preprotein translocase subunit SecG					+					+	68	81-111 (L); 93-111 (L)	181	5.05	11623	IM		2		N		Protein fate	Protein and peptide secretion and trafficking	Subunit SecG of Sec YEG translocon complex required for protein export from cytoplasm
	y0695	(nlpI)	22124609	NP_668032		i-M	lipoprotein NlpI					+					+	68	47-272 (L)		4.72	33834	U		0	OM-LP	N		Unclassified	Role category not yet assigned	Lipoprotein NlpI, homolog in pathogenic E. coli LH82 strain involved in adherence and invasion of epithelial cells
	y0702	(acrA2)	22124616	NP_668039		i-M	acridine efflux pump (drug transport)					+			+		+	81	309-324 (L); 52-324 (L)	63	5.71	41031	IM		0		Y	26-27	Transport and binding proteins	Other	Multidrug efflux protein also involved in membrane fusion
	y0704	(ibeB)	22124618	NP_668041		i-M	outer membrane efflux pump protein					+					+	146	75-468 (L)		5.84	49727	OM		0	OM-LP	Y	21-22	Transport and binding proteins	Unknown substrate	Outer membrane channel protein, putative copper/silver efflux system (E. coli)
288	y0735	dppD	22124649	NP_668072		i-M	ATP-binding component of dipeptide transport system					+			+	+		206	43-299 (L)		6.18	33380	IM		0		N		Transport and binding proteins	Unknown substrate; Amino acids, peptides and amines	Component of multimeric inner membrane ABC transporter for dipeptides
230	y0795	mrcB	22124708	NP_668131		i-M	penicillin-binding protein 1b					+					571295	149	108-693 (L); 90-693 (L); 152-772 (L)	111	9.43	85641	MSL		1		Y	33-34	Cell envelope	Biosynthesis and degradation of murein sacculus and peptidoglycan	Carboxypeptidase / transglycosylase with a TM, a second IM association site and large periplasmic domain (E. coli)
	y0827	ftsB	22124738	NP_668161		i-M	cell divison protein FtsB											205	24-93 (L)	260	5.35	11862	U		0		N		Unclassified	Role category not yet assigned	Colocalizes to the septal region of the dividing cell
203	y0833	nlpD	22124744	NP_668167		i-M	predicted outer membrane lipoprotein NlpD					+		+	+	+	+	238	222-312 (L)	112	9.52	34917	U		0		N		Cell envelope	Other	Lipoprotein, protease with LysM domain for bacterial cell wall degradation
	y0835	mutS	22124746	NP_668169		i-M	DNA mismatch repair protein (MutS-family ATPase)					+				+	+	216	142-846 (M); 47-620 (L); 7-620 (L) incl. 7-19		5.69	95039	U		0		N		DNA metabolism	DNA replication, recombination, and repair	Repair ATPase, MutS family
52	y0911	(yfiO)	22124819	NP_668242		i-M	predicted lipoprotein	N.A.	N.A.	N.A.	471315 (50%)	+				+	1039424	465	25-223 (M); 25-233 (L)	108	7.71	27542	U		0	OM-LP	Y	25-26	Cell envelope	Other	YfiO stabilizes YaeT complex essential for outer membrane assembly
286	y0923	emrR	22124831	NP_668254		i-M	transcriptional repressor MprA	N.A.	N.A.	1065165 (87%)	N.A.	+				1199676		114	79-106 (L)	57	8.63	21092	C		0		N		Mobile and extrachromosomal element functions	Plasmid functions	DNA-binding transcriptional repressor of microcin B17 synthesis and multidrug efflux
212	y0951	nqrA	22124858	NP_668281	Y	i-M	Na(+)-translocating NADH-quinone reductase subunit A	N.A.	N.A.	1359203 (119%)	1236836 (80%)	+			+	2713074		440	60-443 (L); 68-443 (M)	62	6.42	49989	U		0		N		Energy metabolism	Electron transport	Moves Na(+) ions from the cytoplasm to the periplasm
	y0992	yajC	22124899	NP_668322		i-M	preprotein translocase subunit YajC					+					+	104	75-94 (L); 75-94 (L); 82-94 (L)	293	9.3	14693	U		2		N		Protein fate	Protein and peptide secretion and trafficking	Subunit YidC of preprotein translocase in inner membrane
	y0993	secD	22124900	NP_668323		i-M	preprotein translocase subunit SecD					+					+	126	146-155 (L); 283-297 (L); 146-297 (L)	582	8.8	66861	IM		6		Y	31-32	Protein fate	Protein and peptide secretion and trafficking	Subunit SecD of Sec protein export complex, important for release of protein from translocon complex SecYEG
	y1021	cyoA	22124928	NP_668351		i-M	cytochrome o ubiquinol oxidase subunit II					+					+	130	204-318 (L); 204-254 (L); 242-254 (L); 242-254 (L); 242-254 (L)	589	8.75	35083	IM		3	OM-LP	Y	25-26	Energy metabolism	Anaerobic, Electron transport	Oxidative phosphorylation, major component of respiratory complex during vegetative growth
	y1024	(yajG)	22124931	NP_668354		i-M	hypothetical protein y1024 (putative lipoprotein)					+					+	138	127-161 (L)	290	8.66	20866	U		0	OM-LP	Y	25-26	Unknown function	General	Lipoprotein with polymerase and protease domains
53	y1031	(ppiD)	22124938	NP_668361	Y	i-M	peptidyl-prolyl cis-trans isomerase (rotamase D)	N.A.	1492988 (81%)	3475613 (32%)	1483690 (31%)	+	4.22842	+	+	+	635303	777	53-566 (M); 45-628 (L); 45-628; 1-628 (L) incl. 1-6 and 7-15	541	4.95	69849	U		1		N		Unclassified	Role category not yet assigned	Parvulin-like peptidyl/prolyl isomerase likely involved in folding of OMPs
	y1049	acrB	22124956	NP_668379		i-M	acridine efflux pump (multidrug transport)					+					+	142	270-849 (L); 270-309 (L)	1222	5.8	113603	IM		11		Y	27-28	Transport and binding proteins	Other	Multidrug efflux pump protein in complex with AcrB and TolC
36	y1050	acrA	22124957	NP_668380	Y	i-M	acridine efflux pump (multidrug resistance efflux transporter)	N.A.	N.A.	N.A.	3377429 (13%)	+		+	+	+	3245426	584	29-394 (L); 29-393 (M); 29-393 (L); 29-393 (M)	595	6.1	41921	IM		0	IM-LP	Y	25-26	Cell envelope	Other	Multidrug efflux pump protein in complex with AcrA and TolC
	y1170	tatE	22125073	NP_668496		i-M	twin arginine translocase protein A					+					+	97	65-83 (L); 27-58 (L)	432	8.01	8880	U		1		N		Unknown function	General	Component of transmembrane sectretion pathway Tat
198	y1175	dacA	22125078	NP_668501		i-M	D-alanyl-D-alanine carboxypeptidase fraction A					+				883462	7555962	1445	56-392 (L); 111-379 (M)	105	8.65	44118	IM		0		Y	27-28	Cell envelope	Biosynthesis and degradation of murein sacculus and peptidoglycan	Putative penicillin-binding protein 5 , anchored to inner membrane on periplasmic side via C-terminal domain
257	y1176	rlpA	22125079	NP_668502		i-M	rare lipoprotein A					+					+	135	47-360 (L)	104	5.76	38052	U		0	OM-LP	N		Cell envelope	Other	Lipoprotein possibly involved in sporulation and cell division
258	y1183	rlpB	22125086	NP_668509		i-M	LPS assembly lipoprotein RplB	N.A.	N.A.	N.A.	452548 (96%)	+		+		+	1081108	278	26-157 (L)	206	6.43	22613	U		1	OM-LP	Y	27-28	Cell envelope	Other	Lipoprotein B forms complex with Imp essential for LPS biosynthesis and assembly in outer membrane
289	y1186	gltL	22125089	NP_668512		i-M	ATP-binding protein of glutamate/aspartate transport system	N.A.	N.A.	1817006 (29%)	470442 (61%)	+			+	1324612	+	77	47-229 (M); 2-229 (L) incl. 2-6		6.23	26914	C		0		N		Transport and binding proteins	Amino acids, peptides and amines	Component of multimeric inner membrane ABC transporter for glutamate/aspartate
	y1203	nagE	22125106	NP_668529		i-M	N-acetylglucosamine-specific PTS system enzyme IIABC					+					+	119	411-471 (L); 552-576 (L)	145	5.97	71877	IM		9		N		Transport and binding proteins	Amino acids, peptides and amines	Sugar phosphotransferase system for N-acetylglucosamine, glucose, mannose, permease domain
67	y1221	proV	22125123	NP_668546	Y	i-M	ATP-binding component of high affinity Gly / betaine / Pro transporter	N.A.	512033 (N/A)	8303069 (117%)	1755016 (208%)	+	20.6764		562359	11992910	4760766	301	52-438 (L); 52-438 (L); 52-369 (M); 52-433 (L); 52-355 (M)		5.88	48729	C		0		N		Transport and binding proteins	Amino acids, peptides and amines	ATPase involved in small molecule transport
	y1247	-	22125147	NP_668570		i-M	voltage-gated potassium channel	N.A.	3667857 (13%)	6266506 (8%)	N.A.		1.27144					110	333-345 (L)		7.66	43298	IM		7		N		Fatty acid and phospholipid metabolism	Biosynthesis	Voltage-gate ion channel (VIC family of transporters) with S-adenosyl-L-homocysteine hydrolase domain
	y1296	lepB	22125196	NP_668619		i-M	signal peptidase I (leader peptidase)					+				+	+	108	35-46 (L); 35-46 (L); 35-46 (L)		6.9	36811	IM		2		N		Protein fate	Protein and peptide secretion and trafficking	Cleavage of N-terminal hydrophobic signal peptides prior to protein export
81	y1314	-	22125214	NP_668637		i-M	hypothetical protein y1314; putative alpha helix protein	N.A.	N.A.	N.A.	490539 (22%)	+				+	443737	161	59-312 (L)	56	8.54	39453	U		0		N		Transcription	Transcription factors	Putative alpha helix protein with STAT protein interaction domain
	y1321	hmpA	22125220	NP_668643		i-M	nitric oxide dioxygenase					+					+	128	1-54 (L) incl. 1-11 (L); 41-235 (L)		5.94	45016	U		0		N		Energy metabolism	Electron transport	Ferrisiderophore reductase activity, response protein to nitrosative stress
231	y1334	(nifS)	22125233	NP_668656		i-M	cysteine desulfurase	N.A.	N.A.	N.A.	921814 (16%)	+				+	1233324	344	8-359 (M) incl. 8-23; 8-359 (L); 8-359 (L)) incl. 8-23		5.94	45457	U		0		N		Biosynthesis of cofactors, prosthetic groups, and carriers	Other	catalyses removal of sulfur from cysteine
264	y1346	yapA	22125245	NP_668668		i-M	autotransporter					+		+			+	310	1222-1437 (L)		4.85	149543	MSL	2	1		Y	29-30	Unclassified	Role category not yet assigned	Self-secreting putative virulence factor with extracellular pertactin adherence domain (B. pertussis)
	y1351	(pilF)	22125250	NP_668673		i-M	fimbrial biogenesis protein					+					+	78	59-79 (L)		8.82	27710	U		0	(LP)	Y	28-29	Cellular processes	Chemotaxis and motility	Putative pilus assembly protein PilF
141	y1353	ispG	22125252	NP_668675		i-M	4-hydroxy-3-methylbut-2-en-1-yl diphosphate synthase	N.A.	N.A.	N.A.	164678 (34%)	+		+		+	224578	273	20-365 (L) incl. 20-37; 38-365 (L)	74	6.56	41058	C		0		N		Biosynthesis of cofactors, prosthetic groups, and carriers	Other	Isopentenyldiphosphate biosynthesis
54	y1355	(yfgM)	22125254	NP_668677	Y	i-M	hypothetical protein y1355	N.A.	1974082 (38%)	871586 (N/A)	2556032 (41%)	+	3.58061	1723772	1739927	1095582	3355962	1030	1-169 (M) incl. 1-15; 1-211 (L) incl. 1-15	175	5.49	22627	U		1		N		Unknown function	General	Homolog involved in host colonization in S. enterica; transmembrane domain
55	y1356	(yfgL)	22125255	NP_668678		i-M	outer membrane protein assembly complex subunit YfgL	N.A.	N.A.	N.A.	562158 (N/A)	+		+		+	2096976	348	38-393 (M); 38-393; 38-378 (L)	54	4.99	42122	U		0	OM-LP	Y	25-26	Central intermediary metabolism	Other	Outer membrane lipoprotein part of the YaeT/YfiO/YfgL assembly complex
	y1376	-	22125275	NP_668698		i-M	hypothetical protein y1376					+			+		+	184	77-140 (L)		9.54	18811	U		0		Y	25-26	Energy metabolism	Sugars	Putative exported protein with Ivy domain (inhibitor of vertebrate lysozyme)
70	y1401	pstB1	22125299	NP_668722		i-M	phosphate-specific ABC transporter component	N.A.	N.A.	N.A.	388282 (22%)	+				+	467295	99	51-268 (L); 260-268 (M)		6.18	30904	C		0		N		Transport and binding proteins	Anions	Phosphate ABC-type transport system with ATPase activity
	y1412	(yfgC)	22125310	NP_668733		i-M	hypothetical protein y1412 (putative metalloprotease)					+				+	+	257	120-504 (L); 120-504 (L); 120-494 (L)		9.09	57637	IM		0		Y	59-60	Cell envelope	Other	Putative Zinc-dependent protease (M48 family) with tetratricopeptide domain
268	y1432	potA	22125330	NP_668753		i-M	spermidine/putrescine transport ATP-binding protein	N.A.	N.A.	5689784 (23%)	689919 (75%)	+				1688826		458	30-345 (L); 37-338 (M)		5.91	40541	C		0		N		Transport and binding proteins	Amino acids, peptides and amines	Component of multimeric inner membrane ABC transporter for polyamines
201	y1469	cysA	22125366	NP_668789		i-M	sulfate/thiosulfate ABC transporter subunit	N.A.	N.A.	1434845 (77%)	N.A.	+		+	+	2361816	+	336	51-372 (L); 68-355 (M)		7.98	41741	C		0		N		Transport and binding proteins	Anions	Involved in sulfate import and possibly chromate resistance
37	y1491	zipA	22125388	NP_668811		i-M	cell division protein ZipA	N.A.	N.A.	1496283 (32%)	2587215 (10%)	+		+	+	737770	1623637	167	46-341 (L)	154	5.51	37647	IM		1		N		Cellular processes	Cell division	Cell division protein interacting with FtsZ and required for septal ring formation
281	y1524	yfuC	22125421	NP_668844		i-M	ATP-binding protein of iron ABC transporter	N.A.	N.A.	2582165 (N/A)	N.A.	+				+	+	63	115-126 (L)		6.64	37846	C		0		N		Transport and binding proteins	Cations and iron carrying compounds	Possibly involved in spermidine / putrescine transport in addition to iron III
	y1527	mltB	22125424	NP_668847		i-M	murein hydrolase B					+					+	68	307-319 (L)		8.75	41342	IM	1*	0	OM-LP	Y	33-34	Cell envelope	Biosynthesis and degradation of murein sacculus and peptidoglycan	Lytic transglycosylase involved in peptidoglycan metabolism
	y1576	vacJ	22125471	NP_668894		i-M	surface lipoprotein VacJ					+					+	63	200-220 (L)	78	4.9	28538	IM		0	OM-LP	Y	26-27	Cell envelope	Other	Cell surface lipoprotein possibly involved in intercellular spreading (S. flexneri)
	y1580	fadJ	22125475	NP_668845		i-M	multifunctional fatty acid oxidation complex subunit alpha					+		+		+	+	101	199-749 (L); 217-749 (L); 291-749 (L)	313	9.38	84129	U		0		N		Fatty acid and phospholipid metabolism	Degradation	Enoyl-CoA hydratase and 3-hydroxyacyl-CoA dehydrogenase, lipid metabolism
	y1603	dedD	22125498	NP_668921	Y	i-M	putative lipoprotein y1603					+				1911046		78	192-206 (L)	61	7.8	25637	U		1		N		Unknown function	General	Putative membrane protein
296	y1673	glnQ	22125568	NP_668850		i-M	glutamine ABC transporter ATP-binding protein	N.A.	N.A.	1328583 (72%)	N.A.	+				589086		154	130-231 (L)		6.46	26604	C		0		N		Transport and binding proteins	Amino acids, peptides and amines	Component of multimeric inner membrane ABC transporter for glutamine
	y1767	ptsG	22125661	NP_668851		i-M	glucose-specific PTS system component IIBC					+					+	114	240-424 (L); 68-135 (L)		8.58	51064	IM		9		N		Transport and binding proteins	Carbohydrates, organic alcohols, and acids	Sugar phosphotransferase system for N-acetylglucosamine, glucose, mannose, permease domain
297	y1786	lolD	22125680	NP_668852		i-M	lipoprotein ABC transporter ATP-binding subunit	N.A.	N.A.	1066607 (26%)	N.A.	+				685328	+	143	73-82 (L)	53	6.56	25740	IM		0		N		Transport and binding proteins	Unknown substrate	Part of transporter complex lolCDE involved in the translocation of mature OM-directed lipoproteins
210	y1795	-	22125689	NP_669112		i-M	hypothetical protein y1795 (putative lipoprotein)					+				+	3992364	481	41-204 (M); 41-204 (L)		7.79	22869	OM	5	0	OM-LP	Y	21-22	Cell envelope	Other	Putative lipoprotein with similarity to opacity family porin proteins (Neisseria ssp.)
	y1852	(rssA1)	22125745	NP_669168		i-M	hypothetical protein y1852 (putative patatin-like phospholipase)					+					+	53	376-386 (L)	59	6.84	45705	IM		1	OM-LP	Y	25-26	Cell envelope	Other	Lipoprotein with putative phospholipase function
	y1863	(yebT)	22125756	NP_669179		i-M	hypothetical protein y1863					+					+	86	98-750 (L)		6.92	95966	OM		1		N		Hypothetical proteins	Conserved	MCE-related proteins (necessary for colonization and survival in macrophages)
197	y1867	prc	22125760	NP_669183		i-M	carboxy-terminal protease for penicillin-binding protein 3	N.A.	N.A.	324659 (56%)	N.A.	+		+		429960	1077986	183	44-706 (L)		7.6	79094	U		1		Y	38-39	Protein fate	Degradation of proteins, peptides, and glycopeptides	Involved in the cleavage of a C-terminal peptide of 11 residues from the precursor form of PBP3
	y1877	(ampD2)	22125770	NP_669193		i-M	regulator (putative N-acetylmuramoyl-L-alanine amidase)					+				+	+	202	23-244 (L)		8.49	31328	C		0	OM-LP	Y	20-21	Cellular processes	Toxin production and resistance	Homologous to N-Acetyl-N-muramoyl-L-alanine amidase (S. tenterica); C-terminal peptidoglycan anchor motif
	y1878	(ydjN)	22125771	NP_668853		i-M	symporter (predicted sodium and dicarboxylate symporter)					+					+	189	250-465 (L); 250-465 (L); 250-465 (L)	570	9.32	49044	IM		9		Y	28-29	Transport and binding proteins	Carbohydrates, organic alcohols, and acids	Putative symporter for dicarboxylates and sodium
272	y1896	yfeB	22125789	NP_668854	Y	i-M	ATP-binding protein for iron and manganese ABC transporter	N.A.	N.A.	5437294 (48%)	1320785 (77%)	+			B193B	2081218	+	174	68-282 (M); 56-282 (M); 56-282 (L); 68-282 (L)		6.2	32490	MSL		0		N		Transport and binding proteins	Unknown substrate; Amino acids, peptides and amines; Cations and iron carrying compounds	Component of multimeric inner membrane ABC transporter for iron/manganese
125	y1919	(wcaG9)	22125812	NP_669235		i-M	bifunctional UDP glucuronic acid decarboxylase/formyl transferase	N.A.	N.A.	N.A.	261217 (49%)	+		290376	307192	+	+	529	138-619 M); 138-667 (L)		5.88	75330	U		0		N		Cell envelope	Biosynthesis and degradation of surface polysaccharides and lipopolysaccharides	Protein with formyltransferase and nucleoside-diphosphate sugar epimerase domains; LPS biosynthesis
232	y1926	lplA	22125819	NP_668855		i-M	lipoate-protein ligase A	N.A.	N.A.	3551838 (83%)	198992 (73%)	+					547092	114	147-310 (L)		5.87	38312	C		0		N		Cell envelope	Other	Protein lipoate macromolecule biosynthesis
233	y1928	aroH	22125820	NP_668856		i-M	3-deoxy-7-phosphoheptulonate synthase					+				+	738252	454	12-320 (L) incl. 12-24; 12-253 (L); 12-253 (M) incl. 12-24		5.35	38628	C		0		N		Amino acid biosynthesis	Aromatic amino acid family	Tryptophan biosynthesis , possibly involved in inner core lipid II biosynthesis of LPS
33	y1962	slyB1	22125854	NP_669277		i-M	outer membrane protein	N.A.	N.A.	N.A.	381474 (37%)	+				+	595215	271	109-155 (L); 85-155; 85-155; 85-155	1894	9.51	15414	U		0	OM-LP	Y	22-23	Unclassified	Role category not yet assigned	Putative outer membrane lipoprotein, possibly involved in haemolysis with SlyA
234	y1988	tyrR	22125880	NP_668858		i-M	tyrosine-binding and DNA-binding transcriptional dual regulator	N.A.	N.A.	N.A.	425921 (42%)	+			+		339802	306	114-270 (L); 99-545 (L)		5.71	62791	C		0		N		Transport and binding proteins	Amino acids, peptides and amines	Regulator for aromatic acids biosynthesis and metabolism, ATPase domain
	y2003	hslJ	22125895	NP_669318		i-M	heat-inducible protein HslJ					+					+	150	88-146 (L)		6.27	16464	U		0	OM-LP	Y	24-25	Cellular processes	Adaptations to atypical conditions	Adaptive response to heat shock
	y2010	acpD	22125902	NP_669325		i-M	azoreductase (acyl carrier protein phosphodiesterase)					+			+		+	133	115-201 (L); 107-158 (M)		5.02	21586	U		0		N	(21-22)	Fatty acid and phospholipid metabolism	Biosynthesis	Catalyzes the hydrolytic cleavage of the 4'-phosphopantetheine residue from ACP
	y2037	tonB	22125929	NP_668859		i-M	energy transducer; part of TonB/ExbB/ExbD complex					+				+	+	71	152-168 (L); 138-168 (L); 138-168 (L)	326	6.07	27485	P		1		Y	29-30	Transport and binding proteins	Cations and iron carrying compounds	TonB complex protein, required for energy-dependent transport of molecules across OM via OM receptors
11	y2044	(ompW)	22125935	NP_669358		i-M	outer membrane protein W	N.A.	N.A.	1780695 (90%)	327395 (72%)	+				+	752887	141	35-153 (L)		5.34	23667	OM	4	0		Y	26-27	Cell envelope	Other	Possibly involved in paraquat efflux (S. typhimurium)
	y2045	(osmY1)	22125936	NP_669359		i-M	hypothetical protein y2045 (putative phospholipid-binding lipoprotein)					+					+	111	69-83 (L)	61	9.64	11127	P		0	OM-LP	Y	23-24	Cellular processes	Other	Hyperosmotically inducible protein with putative domain for phospholipid attachment
38	y2047	trpA	22125938	NP_668860		i-M	tryptophan synthase subunit alpha	N.A.	N.A.	N.A.	483978 (23%)	+					430655	133	180-221 (L)		5.84	31625	IM		0		N		Amino acid biosynthesis	Aromatic amino acid family	Tryptophan biosynthesis from chorismate
207	y2104	(ydgA)	22125993	NP_669416	Y	i-M	hypothetical protein y2104 (putative phospholipid-binding lipoprotein)	N.A.	N.A.	936633 (23%)	1353845 (85%)	+		229552	+	532940	1471452	1015	58-492 (L); 71-492 (M)	405	5.26	58864	U		1		Y	45-46	Unknown function	General	Putative periplasmic / exported protein with unknown functions
	y2134	pntB	22126022	NP_668861		i-M	pyridine nucleotide transhydrogenase, beta subunit					+					+	134	293-441 (L); 351-452 (L)	455	5.39	49076	IM		9		Y	23-24	Energy metabolism	Electron transport	Membrane-bound proton pump, reversible transfer of hydride between NAD / NADH
	y2135	pntA	22126023	NP_668862		i-M	NAD(P) transhydrogenase, subunit alpha					+				+	+	235	109-151 (L); 109-201 (L); 72-151 (L)	542	5.16	54407	IM		5		N		Energy metabolism	Electron transport	Membrane-bound proton pump, reversible transfer of hydride between NAD / NADH
	y2160	sppA	22126048	NP_668863		i-M	protease IV (signal peptide peptidase)					+					+	102	370-494 (L); 370-384 (L); 370-384 (L)	136	6.69	67106	IM		1		N		Protein fate	Degradation of proteins, peptides, and glycopeptides	Protease of S49 peptidase family involved in maturation of exported proteins
252	y2233	minD	22126119	NP_669542		i-M	cell division inhibitor MinD	N.A.	N.A.	2112505 (18%)	968124 (25%)	+		412719	+	1474620	642850	370	34-245 (M); 45-245 (M); 4-245 (L) incl. 4-11; 4-245 (L) incl. 4-11	84	5.06	29772	C		0		N		Cellular processes	Cell division	Membrane-associated ATPase activating MinC; involved in septum formation / cell division
73	y2234	minE	22126120	NP_668864		i-M	cell division topological specificity factor MinE	N.A.	N.A.	1204823 (23%)	411785 (41%)	+				989660	402073	148	22-89 (L); 31-89 (L)		5.34	10383	C		0		N		Cellular processes	Cell division	Septum-formation topological specificity factor involved in cell division
	y2237	(slp)	22126123	NP_669546		i-M	outer membrane lipoprotein					+					+	92	60-138 (L)	55	9.47	21996	U		1	OM-LP	Y	42-43	Cell envelope	Other	Starvation-inducible outer membrane lipoprotein of unknown function, Slp family
74	y2263	cutC	22126149	NP_668865		i-M	copper homeostasis protein CutC	N.A.	N.A.	N.A.	463814 (54%)	+				+	356058	352	78-211 (L); 36-268 (L)		5.81	29787	C		0		N		Transport and binding proteins	Cations and iron carrying compounds	Uncharacterized protein involved in copper resistance
84	y2270	(yceM)	22126156	NP_669579		i-M	virulence factor	N.A.	N.A.	N.A.	782040 (88%)	+					453534	196	108-472 (L); 108-366 (L)	584	6.29	60159	U		0		N		Unknown function	General	Putative oxidoreductase and virulence factor (E. coli)
259	y2292	lolb	22126177	NP_669600		i-M	outer membrane lipoprotein LolB					+					1087542	139	134-217; 62-217 (L)	52	9.16	26380	U		0	OM-LP	N		Protein fate	Protein and peptide secretion and trafficking	Involved in assembly of lipoproteins in outer membrane
279	y2315	-	22126199	NP_668866		i-M	hypothetical protein y2315					+		+			948534	452	33-310 (M); 33-310 (L)		6.06	35255	U		0		N		Hypothetical proteins	Conserved	Local sequence similarity to coat protein readthrough of oat golden stripe virus
275	y2364	(phnL4)	22126248	NP_668867		i-M	ABC transporter ATP-binding protein	N.A.	N.A.	2167743 (N/A)	N.A.	+				1584958		96	2-158 (L) incl. 2-21; 2-143 (L) incl. 2-21		5.82	26653	IM		0		N		Transport and binding proteins	Unknown substrate	SalX domain, putative antimicrobial (macrolide) transport protein important for defense
	y2396	ybtQ	22126280	NP_668868		i-M	permease/ATP-binding protein of yersiniabactin-iron ABC transporter					+					+	180	499-522 (L); 18-341 (L) incl. 18-28; 394-410 (L); 499-522 (L)	409	6.69	66593	IM		5		Y	50-51	Transport and binding proteins	Unknown substrate	Yersiniabactin uptake / transport across inner membrane
	y2397	ybtP	22126281	NP_668869	Y	i-M	permease/ATP-binding protein of yersiniabactin-iron ABC transporter					+				+	+	56	410-538 (L); 218-228 (L)	684	9.05	66300	IM		6		Y	44-45	Unclassified	Role category not yet assigned	Yersiniabactin uptake / transport across inner membrane
	y2452	(efeU)	22126335	NP_668870		i-M	cytochrome (putative iron/lead family transporter)					+					+	63	271-281 (L); 271-281 (L)		6.96	31205	IM		7		N		Unknown function	General	Putative membrane-bound iron permease (FTR 1 family)
	y2552	manY	22126433	NP_668871		i-M	mannose-specific PTS enzyme IIC					+					+	139	129-279 (L); 262-279 (L); 262-279 (L)	553	5.48	29357	IM		7		N		Transport and binding proteins	Carbohydrates, organic alcohols, and acids	Sugar phosphotransferase system for sorbose and mannose
	y2553	manZ	22126434	NP_668872		i-M	mannose-specific PTS enzyme IID					+					+	158	106-199 (L); 24-199 (L); 24-199 (L)	579	9.42	32431	IM		2		N		Transport and binding proteins	Carbohydrates, organic alcohols, and acids	Sugar phosphotransferase system for sorbose and mannose
200	y2596	lldD	22126477	NP_668873		i-M	L-lactate dehydrogenase					+				+	8327752	995	1-381 (L) incl. 1-10; 1-330 (M) incl. 1-10; 1-372 (L)		7.82	41290	U		0		N		Energy metabolism	Aerobic	Flavin mononucleotide-dependent dehydrogenase, functions in aerobic respiration
260	y2633	ysuR	22126512	NP_669935		i-M	TonB-dependent outer membrane iron/siderophore receptor	N.A.	N.A.	N.A.	282531 (N/A)	+					264332	202	97-650 (L)	374	8.81	84014	OM	4	0		Y	41-42	Transport and binding proteins	Cations and iron carrying compounds	TonB-dependent outer membrane receptor for iron / siderophore substrates
	y2644	asmA	22126523	NP_669946		i-M	putative OM/lipopolysaccharide assembly protein					+					+	123	163-523 (L); 510-523 (L); 68-523 (L)	56	8.69	68057	U		1		Y	26-27	Cell envelope	Other	Cell envelope protein possibly involved in outer membrane biogenesis, AsmA family
85	y2647	mrp	22126526	NP_669949		i-M	putative ATPase (multiple resistance and pH adaptation protein Mrp)	N.A.	N.A.	N.A.	162751 (29%)	+					332654	213	5-344 (M) incl. 5-20; 5-344 (L) incl. 5-20		5.43	40349	U		0		N		Unknown function	General	Possibly involved in multiple resistance and pH adaptation (Fer4-NihF domain)
	y2661	mglA	22126540	NP_669963		i-M	galactose/methyl galaxtoside transporter ATP-binding protein	N.A.	N.A.	2247113 (80%)	N.A.							65	2-223 (L) incl. 2-10		7.16	57084	IM		0		N		Transport and binding proteins	Carbohydrates, organic alcohols, and acids	Component of inner membrane ABC transporter for galactose
235	y2677	(uup3)	22126556	NP_668874		i-M	ATP-binding component of ABC transport system	N.A.	N.A.	N.A.	454341 (23%)	+		+	+		914356	529	102-587 (L); 86-568 (L); 102-568 (L); 249-489 (M)	96	5.27	66418	IM		0		N		Transport and binding proteins	Unknown substrate	Putative membrane transport protein possibly involved in drug resistance
	y2731	(yccF)	22126609	NP_668875		i-M	hypothetical protein y2731 (conserved inner membrane protein)					+					+	102	129-139 (L)	135	9.65	16613	IM		3		N		Unknown function	General	Conserved inner membrane protein similar to E. coli YccF
253	y2747	pqiB	22126625	NP_670048	Y	i-M	paraquat-inducible protein B	N.A.	N.A.	N.A.	823178 (45%)	+			+	+	429464	295	76-555 (L); 10-555 incl. 10-24; 87-555 (M)	283	8.68	61743	U		1		N		Unknown function	General	Putative secreted protein with paraquat B and MCE domains for colonization of host
39	y2750	uup	22126628	NP_668876		i-M	ABC transporter ATPase component	N.A.	N.A.	N.A.	884932 (17%)	+		+		+	857621	377	66-641 (L); 66-430 (L)		5.62	73348	IM		0		N		Transport and binding proteins	Unknown substrate	Putative membrane transport protein possibly involved in drug resistance
	y2765	mukB	22126643	NP_668877		i-M	condesin subunit B (cell division protein MukB)					+			+		+	203	1239-1442 (L)	157	5.28	170261	C		0		N		Cellular processes	Cell division	Probably involved in chromosome partitioning / segregation during cell division
76	y2767	mukF	22126645	NP_668878		i-M	condesin subunit F	N.A.	N.A.	N.A.	339378 (46%)	+		+			315686	363	90-251 (L)		4.82	50257	C		0		N		Cellular processes	Toxin production and resistance	Probably involved in chromosome partitioning / segregation during cell division
	y2814	(macA)	22126691	NP_668879		i-M	macrolide transporter subunit MacA					+			+			81	46-170 (L); 244-287 (L); 1-287 (L) incl. 1-6	60	6.93	40161	IM		1		N		Cell envelope	Other	HlyD family membrane efflux pump; membrane fusion protein
58	y2826	(ybjP)	22126703	NP_670126		i-M	predicted lipoprotein	N.A.	N.A.	N.A.	635059 (38%)	+					726481	348	34-185 (L); 102-185 (M)	165	8.5	20894	U		0	OM-LP	Y	21-22	Cell envelope	Other	Putative lipoprotein
236	y2836	(smtA3)	22126713	NP_668880		i-M	ABC transport protein (putative iron transport)	N.A.	N.A.	995921 (N/A)	520393 (N/A)	+				+	430984	162	44-172 (L); 44-181 (L)		6.19	30066	U		0		N		Hypothetical proteins	Conserved	ABC-type transporter with cation transport functions
199	y2864	dacC	22126741	NP_668881		i-M	D-alanyl-D-alanine carboxypeptidase (penicillin-binding protein 6)					+				+	9234988	600	73-432 (L); 73-407 (M); 73-432 (L); 73-407 (M)		8.86	47535	IM		0		N		Cell envelope	Biosynthesis and degradation of murein sacculus and peptidoglycan	Penicillin-binding protein 6
	y2882	psaA	22126759	NP_670182		i-M	pH 6 antigen fimbrial subunit										+	231	39-163 (L)		5.52	17909	E		0	OM-LP	Y	32-33	Cellular processes	Pathogenesis	Putative outer membrane protein and virulence factor
40	y2910	(oppA2)	22126787	NP_670210		i-M	hypothetical protein y2104 (putative ABC-type oligopeptide transporter)					+		1049100*	9320070		1699848	1039	37-427 (L); 25-474 (L)		7.72	69129	IM		0		Y	20-21	Unknown function	General	Periplasmic transport of oligopeptides
195	y2913	(yejF)	22126790	NP_668882		i-M	ATP-binding component of a transport system					+				+	2351434	659	235-430 (L); 61-541 (L)		8.26	60126	IM		0		N		Transport and binding proteins	Amino acids, peptides and amines	Probably ATP-binding subunit of ABC transporter for dipeptides, oligopeptides and nickel
261	y2940	-	22126817	NP_670240		i-M	hypothetical protein y2940 (putative bacteriophage Mu P protein)	N.A.	N.A.	N.A.	515506 (30%)	+					534783	194	1-290 (L) incl. 1-12; 29-349 (L)		5.39	38824	U		0		N		Mobile and extrachromosomal element functions	Prophage functions	Mu-like prophage tail protein gpP
41	y2980	(yfaZ)	22126857	NP_670280		i-M	hypothetical protein y2980	N.A.	N.A.	N.A.	1871665 (72%)	+					2399195	241	83-160; 83-139 (M); 55-160 (L)	523	5.88	18713	IM	4	0		Y	22-23	Unknown function	General	Homologous to predicted outer membrane porin (E. coli)
	y3018	(ybhL)	22126895	NP_668883		i-M	hypothetical protein y3018 (putative FtsH-interacting protein)					+					+	81	193-207 (L)	54	9.52	25875	OM		7		N	(44-45)	Unknown function	General	putative integral membrane protein interacting with FtsH
42	y3041	modF	22126918	NP_668884		i-M	ATP-binding component of molybdate transport system					+					505971	72	123-133 (L)		5.71	58239	IM		0		N		Transport and binding proteins	Anions	ATP-binding subunit of ABC transporter for molybdate
43	y3058	tolQ	22126934	NP_668885		i-M	colicin uptake protein TolQ	N.A.	N.A.	N.A.	327618 (62%)	+					334128	64	41-110 (L)	75	6.16	25348	IM		3		N		Cellular processes	Toxin production and resistance	Component of cell division machinery and maintanance of OM integrity
254	y3074	ppnK	22126950	NP_670373		i-M	inorganic polyphosphate / ATP-NAD kinase	N.A.	N.A.	N.A.	167313 (53%)	+					229340	132	65-82 (L)		6.04	32492	U		0		N		Unclassified	Role category not yet assigned	Predicted sugar kinase
262	y3076	smpA	22126952	NP_670375		i-M	small membrane protein A					+					529620	112	29-116 (L)	91	7.79	12939	U		0	OM-LP	Y	26-27	Unknown function	General	Lipid-anchored outer membrane protein in YaeT/YfgL/NlpB/SmpA complex; outer membrane protein assembly
	y3104	metN	22126980	NP_668886		i-M	DL-methionine transporter ATP-binding subunit					+			+	+		154	161-270 (L)		6.56	37681	IM		0		N		Transport and binding proteins	Unknown substrate	Probably ATP-binding subunit of ABC transporter for D-methionine
59	y3106	metQ	22126982	NP_670405		i-M	DL-methionine ABC transporter substrate-binding protein	N.A.	N.A.	2246432(104%)	1506483 (48%)	+		576834		891630	1248005	201	35-234 (M); 35-269 (L)	1095	5.38	29416	U		0	IM-LP	Y	23-24	Cell envelope	Other	Periplasmic metal ion transport protein (ABC transport)
	y3110	cutF	22126986	NP_670409		i-M	lipoprotein involved with copper homeostasis and adhesion					+		+			+	344	88-237 (M); 81-237 (L)	50	5.51	27204	U		0	OM-LP	Y	35-36	Cellular processes	Detoxification	possibly involved in copper homeostasis and adhesion
	y3235	lamB1	22127111	NP_670534		i-M	maltoporin					+					+	85	206-220 (L)		4.8	49044	OM	2	0		Y	48-49	Transport and binding proteins	Carbohydrates, organic alcohols, and acids	Porin probably involved in maltose and maltodextrin transport
	y3242	-	22127118	NP_668887		i-M	putative maltose ABC transporter ATP-binding protein					+			+	+	+	101	229-238 (L)		6.15	41229	C		0		N		Transport and binding proteins	Carbohydrates, organic alcohols, and acids	Putative component of ABC transporter for maltose
	y3306	(mscS2)	22127182	NP_668889		i-M	transport protein (putative mechanosensitive channel)					+				+	+	99	170-238 (L); 170-180 (L); 170-180 (L)	282	5.85	31092	IM		3		N		Cell envelope	Other	Probably small conductance mechanosensitive ion channel
86	y3311	(yggG)	22127187	NP_670610		i-M	hypothetical protein y3311 (putative Zn-dependent protease)	N.A.	N.A.	N.A.	2484938 (59%)	+					3870136	259	69-247 (L)		5.77	27897	U		0	OM-LP	Y	34-35	Unknown function	General	Zinc-denpendent protease with putative chaperone function
	y3341	mltC	22127217	NP_670640		i-M	membrane-bound lytic murein transglycosylase C					+					+	88	59-246 (L)		9.15	40470	U		0	OM-LP	Y	26-27	Cell envelope	Biosynthesis and degradation of murein sacculus and peptidoglycan	Lytic transglycosylase involved in peptidoglycan metabolism
24	y3385	iutA	22127261	NP_670684		i-M	TonB-dependent aerobactin outer membrane receptor	N.A.	N.A.	N.A.	272429 (10%)	+					205560	569	92-712 (L)		5.19	80383	OM	5	0		Y	24-25	Unclassified	Role category not yet assigned	TonB-dependent outer membrane receptor probably involved in for iron transport
	y3494	exbD	22127368	NP_668890	Y	i-M	biopolymer transport protein ExbD of TonB-complex					+				2321698	+	89	130-143 (L); 130-143 (L); 130-143 (L)	135	4.6	15565	IM		1		N		Transport and binding proteins	Other	Membrane-spanning protein in TonB-ExbB-ExbD complex
	y3495	exbB	22127369	NP_668891		i-M	TonB complex protein					+					+	166	164-342 (L); 332-342 (L)	118	9.47	37106	IM		4		Y	46-47	Transport and binding proteins	Cations and iron carrying compounds	TonB complex protein, required for energy-dependent transport of molecules across OM via OM receptors
27	y3560	cyaE	22127434	NP_670875		i-M	hypothetical protein y3560 (putative outer membrane efflux protein)	N.A.	N.A.	N.A.	870295 (15%)	+					609625	232	174-439 (L)		6.35	53790	OM	0	1		N		Transport and binding proteins	Unknown substrate	Outer membrane channel protein possibly involved in efflux of peptides / proteins
	y3586	-	22127460	NP_670883		i-M	hypothetical protein y3586					+			+		+	163	88-498 (L)		4.88	63408	U		0		N		Hypothetical proteins	Conserved	Protein with unknown functions
247	y3622	ftsA	22127496	NP_670919	Y	i-M	cell division protein FtsA	N.A.	N.A.	2221829 (56%)	1380982 (59%)	+		+		884714	1980626	155	145-408 (M); 127-357 (M); 8-415 (L) incl. 8-19		5.67	45797	C		0		N		Cellular processes	Cell division	Actin-like ATPase involved in cell division
248	y3625	murC	22127499	NP_670922		i-M	UDP-N-acetylmuramate-L-alanine ligase	N.A.	N.A.	N.A.	181237 (27%)	+					146078	139	124-399 (M); 124-399 (L); 15-342 (L) incl. 15-24		5.92	55628	C		0		N		Cell envelope	Biosynthesis and degradation of murein sacculus and peptidoglycan	UDP-N-acetylmuramate-alanine synthase; inner membrane-associated peptidoglycan precursor biosynthesis
87	y3640	ilvI	22127514	NP_670937		i-M	acetolactate synthase 3 catalytic subunit	N.A.	N.A.	N.A.	257923 (23%)	+			+		206488	191	68-589 (L)		5.87	65110	U		0		N		Amino acid biosynthesis	Pyruvate family	Isoleucine / leucine biosynthesis
88	y3656	hepA	22127530	NP_670953		i-M	ATP-dependent helicase HepA	N.A.	N.A.	N.A.	669486 (10%)	+					212413	368	2-968 (L) incl. 2-8		5.06	110514	U		0		N		Transcription	Transcription factors	Involved in stimulation of RNA-polymerase recycling
294	y3658	-	22127532	NP_668892		i-M	putative type VI secretion system subunit y3658 (VasK-like component)	N.A.	N.A.	1449737 (N/A) F	N.A.	+				+		63	547-560 (L); 721 734 (L)		8.99	132769	IM		3		Y	27-28	Unclassified	Role category not yet assigned	VasK-like type VI secretion system protein with Ras GTPase superfamily domain
	y3659	-	22127533	NP_668893		i-M	putative type VI secretion system subunit y3659 (VasF-like component)					+				+		57	174-473 (L)		8.61	61519	IM		1		N		Cell envelope	Other	VasF-like type VI secretion system protein with OmpA domain
280	y3660	-	22127534	NP_670957		i-M	hypothetical protein y3660					+				2314352	+	134	32-404 (L)		5.59	51448	U		0		N		Hypothetical proteins	Conserved	Protein with unknown functions
298	y3664	-	22127538	NP_670961		i-M	putative type VI secretion system subunit y3664	N.A.	N.A.	864260 (50%)	N.A.	+				+	+	117	1-365 (L) incl. 1-15		5.7	42413	U		0		N		Unknown function	General	Pentapeptide repeat motif containing protein, in type VI secretion system gene locus
273	y3665	-	22127539	NP_670962		i-M	hypothetical protein y3665			1795177 (5%)		+		+	+	1821830	+	293	3-727 (L) incl. 3-13; 392-408 (L)		5.35	84654	U		0		N		Cell envelope	Other	Pentapeptide repeat motif containing protein, in type VI secretion system gene locus
302	y3668	(vgrG5)	22127540	NP_670963		i-M	hypothetical protein y3668 (putative type VI secretion system subunit)	N.A.	N.A.	N.A.	213776 (58%)	+				+	+	406	56-538 (L); 228-525 (L)		5.16	85601	U		0		N		Unknown function	General	Protein with unknown functions, Rhs element Vgr protein
295	y3671	-	22127545	NP_670968		i-M	putative type VI secretion system subunit y3671 (VasA-like component)	N.A.	N.A.	213380 (86%)	N.A.	+		+		234000		241	117-607 (L)		6.25	69095	C		0		N		Hypothetical proteins	Conserved	VasA-like type VI secretion system protein
89	y3674	-	22127548	NP_670971	Y	i-M	hypothetical protein y3674 (putative type VI secretion system subunit)	N.A.	966398 (6%)	18206538 (43%)	2752385 (181%)	+	21.1735	+	1188987	12318088	4207184	493	80-401 (M); 45-418 (L); 46-470 (M); 36-470 (L); 45-358 (L)	61	5.28	57354	U		0		N		Hypothetical proteins	Conserved	Protein with unknown functions; domain predicted to be component of type VI secretion system
211	y3675	-	22127549	NP_670972	Y	i-M	hypothetical protein y3675 (putative type VI secretion system subunit)	984852 (40%)	3439858 (55%)	7390156 (76%)	1984869 (120%)	0.364056	3.04806	895257		12644894	1651334	426	51-140 (M); 33-186 (L)	147	4.52	21076	C		0		N		Unknown function	General	Predicted component of type VI protein secretion system
290	y3676	-	22127550	NP_670973		i-M	putative type VI secretion system subunit y3676	N.A.	N.A.	989489 (42%)	N.A.	+				1024780	+	146	65-281 (L); 65-281 (L)		4.8	39103	C		0		N		Hypothetical proteins	Conserved	Secretion system involved in export of cytotoxins
	y3731	(ompA5)	22127605	NP_671028		i-M	outer membrane lipoprotein					+					+	63	141-168 (L)	50	9.71	18610	OM		1	OM-LP	Y	31-32	Cell envelope	Other	Palmitoylation on C-19
	y3737	sms	22127609	NP_670826		i-M	ATP-dependent protease					+				+	+	144	51-223 (L); 329-337 (L)	55	6.77	49985	U		0		N		DNA metabolism	DNA replication, recombination, and repair	Involved in protein turnover or DNA repair (similar to DNA repair protein RadA)
	y3760	-	22127631	NP_671054		i-M	multidrug resistance protein (putative macrolide transporter)					+			+		+	111	98-285 (L)	88	6.62	36847	C		0		N		Transport and binding proteins	Other	Protein possibly involved in membrane fusion and macrolide drug transport
34	y3803	(typA)	22127674	NP_671097		i-M	GTP-binding factor BipA/TypA	481235 (9%)	281899 (146%)	493135 (22%)	1691538 (18%)	0.262035	16.3729	594348	401227	496178	1728600	667	7-541 (L) incl. 7-18; 7-597 (M) incl. 7-18; 25-562 (L)	448	5.22	67452	C		0		N		Unknown function	General	Predicted membrane GTPase coordinating virulence gene expression and cell motilitiy inE. coli
	y3864	-	22127735	NP_668895		i-M	hypothetical protein y3864 (putative 2-component regulator subunit)					+					+	68	2-823 (M) incl. 2-13		6.53	94816	IM		2		Y	38-39	Regulatory functions	Protein interactions	putative histidine kinase of two-component regulatory system
309	y3891	glpD	22127762	NP_671185	Y	i-M	sn-glycerol-3-phosphate dehydrogenase					+				2443442		116	83-462 (M)		6.57	60515	C		0		N		Energy metabolism	Aerobic	Converts sn-glycerol-3-phosphate and ubiquinone-8 to dihydroxyacetone phosphate and ubiquinol-8
	y3924	mrcA	22127794	NP_668896		i-M	peptidoglycan synthetase (penicillin-binding protein 1A)					+					+	67	761-779 (L); 242-252 (L)	68	7.22	94748	MSL		1		Y	36-37	Cell envelope	Biosynthesis and degradation of murein sacculus and peptidoglycan	Carboxypeptidase / transglycosylase with large periplasmic domain with role in cell shape (L. monocytogenes)
	y3936	damX	22127805	NP_671228		i-M	hypothetical protein y3936 (putative cell division interference protein)					+		+			+	160	239-279 (L)	80	9.34	34635	U		1		N		Cellular processes	Cell division	Putative membrane protein possibly involved in cell division
	y3948	(cirA1)	22127818	NP_671241		i-M	putative outer membrane receptor protein CirA					+					+	398	88-649 (L)		9.03	75019	OM	2	1		Y	32-33	Cell envelope	Other	TonB-dependent outer membrane receptor probably for iron transport
90	y4020	trkA	22127890	NP_668897		i-M	potassium transporter peripheral membrane component	N.A.	N.A.	1081724 (10%)	N.A.	+		+		1011326	603566	140	220-429 (L)		5.34	50313	U		0		N		Transport and binding proteins	Cations and iron carrying compounds	Peripheral inner membrane protein for potassium transport across IM
256	y4043	(fecB3)	22127913	NP_668898		i-M	solute-binding iron ABC transport protein	N.A.	N.A.	464210 (68%)	1178739 (75%)	+		+			987304	303	163-329 (L); 82-329 (L); 194-329 (L)	154	5.37	35511	P		0	IM-LP	Y	37-38	Transport and binding proteins	Cations and iron carrying compounds	Periplasmic siderophore / iron-binding protein with cytoplasmic lipid anchor motif
263	y4088	-	22127957	NP_671380		i-M	hypothetical protein y4088 (putative outer membrane lipoprotein)	N.A.	N.A.	N.A.	1965993 (121%)	+		+		+	112455	80	57-234 (L); 53-145	145	9.16	26928	U		1	OM-LP	Y	31-32	Cell envelope	Other	Putative outer membrane lipoprotein (S. typhimurium)
	y4117	yidC	22127984	NP_668899		i-M	putative inner membrane protein translocase component YidC					+					+	75	48-300 (L)	243	8.54	61309	IM		5		Y	25-26	Cell envelope	Other	Subunit YidC of preprotein translocase
237	y4128	pstB	22127996	NP_668900		i-M	ATP-binding protein of high-affinity phosphate ABC transporter	N.A.	N.A.	845613 (119%)	314811 (122%)	+				923628	8734878	221	17-257 (M) incl. 17-24; 17-257 (M); 17-257 (L); 17-257 (L) incl. 17-24		5.62	29381	MSL		0		N		Transport and binding proteins	Anions	Phosphate uptake regulator, inorganic ion transport, peripheral membrane protein B
	y4141	atpB	22128009	NP_668901		i-M	F0F1 ATP synthase subunit A					+				+	+	104	2-77 (L); 2-77 (L) incl. 2-11; 2-77 (L) incl. 2-11	121	6.29	30391	IM		5		N		Energy metabolism	ATP-proton motive force interconversion	Subunit of proton-transporting membrane ATP synthase complex
	y4144	gidA	22128012	NP_668902		i-M	glucose-inhibited division protein A					+					+	126	202-630 (L); 202-630 (L); 202-630 (L)		6.4	73325	U		0		N		No Data	No Data	Involved in cell division and chromosome partitioning
196	YPKMT066	caf1A	31795235	NP_857693		i-M	fimbrial usher protein of F1 capsule antigen					+					7031314	583	64-824 (L)		9.13	93401	OM	1	0		Y	22-23	Motility and secretion / Intracellular trafficking and secretion	Protein folding and stabilization	Capsular biogenesis, outer membrane fimbrial usher protein and porin PapC
282	Y1020		31795351	NP_667381		i-M	hypothetical protein Y1020					+				+		91	40-52 (L)		8.52	14970	U		0	OM-LP	Y	30-31	Cell envelope	Other	Protein of unknown function expressed by virulence plasmid pMT1
1	y0032	lamB	22123953	NP_667376	Y	i-OM	maltoporin	N.A.	N.A.	10214227 (32%)	11073878 (35%)	+				4546530	4615456	751	89-463 (M); 89-463 (L); 152-463; 114-463	586	6.02	53392	OM	4	0		N		Transport and binding proteins	Carbohydrates, organic alcohols, and acids	Porin involved in maltose and maltodextrin import and receptor for lambda phage
32	y0221	slyB	22124141	NP_667564		i-OM	outer membrane receptor	N.A.	N.A.	N.A.	1440868 (23%)	+				+	10459578	390	84-157 (L); 84-135 (M)	2621	11.12	15504	U		0	OM-LP	Y	28-29	Cell envelope	Other	Putative outer membrane lipoprotein, possibly involved in haemolysis with SlyA
4	y0325	btuB	22124242	NP_667665		i-OM	vitamin B12/cobalamin outer membrane transporter	N.A.	N.A.	N.A.	2795862 (61%)	+				+	1348680	672	73-556; 73-653 (L)	1203	5.28	73080	OM	3	0		N		Cell envelope	Other	TonB-dependent outer membrane receptor for small molecule transport
5	y0396	pldA	22124311	NP_667734		i-OM	outer membrane phospholipase A	N.A.	N.A.	994775 (46%)	3740599 (29%)	+				+	2669708	376	28-236 (M); 28-292 (L); 28-292; 28-236	240	5.03	33738	OM	1	0		Y	21-22	Central intermediary metabolism	Other	Phosphatidylcholine / phospholipid hydrolysis (E. coli)
6	y0543	hmuR	22124457	NP_667880		i-OM	TonB-dependent outer membrane receptor (hemin uptake)	N.A.	N.A.	647584(28%)	2189852 (79%)	+		489725		410094	2428418	1064	41-666; 86-666; 40-666 (L); 86-666 (M)	1673	5.06	74241	OM	4	0		Y	29-30	Unclassified	Role category not yet assigned	TonB-dependent outer membrane receptor for hemin / iron uptake (P. ginigvalis)
213	y0659	-	22124573	NP_667996		i-OM	hypothetical protein y0659 ( putative outer membrane protein)				1872581 (69%)	+					2818358	1011	59-514 (M); 26-553 (L)	618	6.37	64480	OM		0		Y	22-23	Unknown function	General	Variable number repeat outer membrane surface antigen
7	y0850	(cirA2)	22124761	NP_668184		i-OM	TonB-dependent outer membrane receptor (iron transport)	N.A.	N.A.	560490 (70%)	144755682 (22%)	+		+		+	6758196	669	73-721 (M); 76-646 (L); 73-721; 73-646	1847	6.38	80093	OM	5	0		Y	54-55	Cell envelope	Other	TonB-dependent outer membrane receptor with probable iron / ferroenterochelin transport function
8	y1324	ail	22125223	NP_668646	Y	i-OM	adhesion and invasion locus protein Ail	N.A.	N.A.	2604545 (74%)	104007600 (25%)	+		+	+	4751030	8436810	1145	53-193 (L); 90-194 (M); 66-193; 53-194; 71-194; 53-194; 53-194		8.51	21612	OM	5	1		Y	39-40	DNA metabolism	DNA replication, recombination, and repair	Putative virulence factor, attachment invasion locus protein Ail (Y. pseudotuberculosis YPTB2867)
56	y1419	nlpB	22125317	NP_668740	Y	i-OM	lipoprotein					+		483255	+	+	7760862	647	40-336 (M); 107-324; 107-324 (M); 70-324 (L); 227-324 (L)	199	5.85	38492	U		0		N		Cell envelope	Other	Outer membrane lipoprotein part of the YaeT/YfiO/YfgL assembly complex
9	y1577	fadL	22125472	NP_668895		i-OM	long-chain fatty acid outer membrane transporter	N.A.	N.A.	N.A.	5479953 (100%)	+		+		+	12398324	1008	43-409 (M) ;43-409 (L) ;43-409; 43-409; 43-409; 43-409; 43-409	1833	4.82	45670	OM	5	0		Y	28-29	Transport and binding proteins	Carbohydrates, organic alcohols, and acids	Transport of hydrophobic compounds across outer membrane
10	y1682	ompX	22125577	NP_669000	Y	i-OM	outer membrane protein X	N.A.	755693 (102%)	4667578 (128%)	16877748 (56%)	+	60.6915		1279335	3578798	23303768	487	56-159 (M); 47-127 (L); 56-127; 47-127; 56-127; 47-176; 56-127; 47-176	2879	5.85	18951	OM	5	1		Y	27-28	Mobile and extrachromosomal element functions	Prophage functions	Involved in mammalian cell adhesion and deactivation of human complement, opacity protein
12	y2167	mipA	22126055	NP_669478	Y	i-OM	hypothetical protein y2167 (outer membrane protein V)	N.A.	N.A.	N.A.	5848968 (19%)	+		+		1845438	10568340	643	53-256 (M); 53-185 (L); 53-185; 53-256; 70-185; 53-234	95	6.12	28967	OM	3	1		Y	31-32	Unknown function	General	Possibly involved in scaffolding for murein synthesis (S. typhimurium), may interact with murein transglycosylase MltA
57	y2358	hmsF	22126242	NP_669665		i-OM	hemin storage system, biofilm formation protein HmsF	N.A.	4981545 (41%)	16940075 (36%)	18472781 (14%)	+	11.8444	368931		1833178	3754294	476	151-673 (M); 151--657 (L)	254	5.61	76722	U		0	OM-LP	Y	25-26	Regulatory functions	Other	Hemin storage system, predicted polysaccharide (xylanase/chitin) deacetylase
13	y2359	hmsH	22126243	NP_669666		i-OM	hemin storage system, biofilm formation protein HmsH	N.A.	1072831 (18%)	444554 (3%)	15493887 (13%)	+	36.5814	+		355974	4617186	1087	105-843 (M); 68-770 (L); 496-805; 68-753; 105-805; 68-805	1103	5.38	95915	OM	2	0		N		Unclassified	Role category not yet assigned	Involved in biofilm formation in Y. pestis in flea vector life cycle
14	y2404	psn	22126288	NP_669711	Y	i-OM	pesticin/yersiniabactin outer membrane receptor	N.A.	1183093 (45%)	22101023 (118%)	7956065 (42%)	+	30.7921	+		5206338	36896088	2801	144-641 (M); 43-669 (L) ; 43-673; 144-610; 43-669	11208	5.54	73850	OM	1	0		Y	23-24	Unclassified	Role category not yet assigned	TonB-dependent outer membrane receptor for pesticin and yersiniabactin
15	y2556	fcuA	22126437	NP_669860		i-OM	TonB-dependent outer membrane ferrichrome receptor	N.A.	N.A.	N.A.	1937878 (11%)	+					2415598	801	79-532 (M); 63-776 (L)	1019	6.75	84153	OM	4	0		Y	55-56	Transport and binding proteins	Cations and iron carrying compounds	TonB-dependent outer membrane receptor for iron / siderophore substrates
16	y2735	ompA	22126613	NP_670036	Y	i-OM	outer membrane protein A	N.A.	12172606 (55%)	33557157 (30%)	163764046 (28%)	+	35.8417	+	5702731	14028582	5487056	2001	44-345 (M); 35-363 (L); 35-363;35-363; 44-352; 35-346; 35-363	14008	8.63	39363	OM	0	1		Y	32-33	Cell envelope	Other	Physically linked to peptidoglycan providing structural support to the outer membrane
17	y2759	ompF	22126637	NP_670060	Y	i-OM	outer membrane porin protein OmpF	N.A.	4740014 (17%)	N.A.	95252551 (73%)	+	50.4722		5776593	12247900	21024872	870	45-347 (M); 123-347 (L); 45-347; 45-338	3501	4.71	41266	OM	5	1		Y	39-40	Cell envelope	Other	Outer membrane channel protein with small molecule import functions
18	y2872	yiuR	22126749	NP_670172		i-OM	outer membrane iron/siderophore receptor	N.A.	N.A.	N.A.	3807653 (44%)	+		+		+	1891350	947	32-650 (L)	1138	5.94	73978	OM	4	0		Y	29-30	Cell envelope	Other	TonB-dependent outer membrane receptor for iron / siderophore substrates
19	y2966	ompC	22126843	NP_670266	Y	i-OM	outer membrane porin protein OmpC	N.A.	679816 (15%)	1682828 (79%)	18766114 (35%)	+	71.1749		705487	1170670	13408390	1770	31-356 (M); 31-356 (L); 41-356; 31-374; 31-356; 31-356; 41-356; 31-374	624	4.83	41383	OM	5	0		Y	25-26	Cell envelope	Other	Outer membrane channel protein with small molecule import functions
20	y2983	phoE	22126860	NP_670283		i-OM	outer membrane porin protein PhoE	N.A.	661979 (4%)	N.A.	18221486 (38%)	+	69.1345			+	53554888	874	28-356 (M); 28-356 (L); 40-345; 32-356;	3444	5.53	40664	OM	5	0		Y	22-23	Cell envelope	Other	Outer membrane channel protein with putative anion (phosphate) transport functions
21	y3054	pal	22126930	NP_670353		i-OM	peptidoglycan-associated outer membrane lipoprotein	N.A.	N.A.	5575987 (93%)	1669487 (146)	+		+	+	3016504	4196022	548	55-160 (M); 55-107; 27-168 (L)	3690	6.3	18130	OM		0	OM-LP	Y	28-29	Cell envelope	Other	Involved in cell division forming the Tol-Pal trans-envelope complex
22	y3127	(yaeT)	22127003	NP_670426	Y	i-OM	outer membrane protein assembly factor YaeT	N.A.	N.A.	4536122 (40%)	10445714 (36%)	+		+	209552	920068	7737940	2226	37-793 (M); 37-793 (L); 37-747; 37-793; 37-793; 37-793; 37-631	1795	5.42	87784	OM	4	1		Y	21-22	Cell envelope	Other	Involved in assembly of outer membrane proteins and autotransporters
23	y3343	-	22127219	NP_670642	Y	i-OM	TonB-dependent outer membrane receptor (ferrichrome-iron transport)	N.A.	N.A.	N.A.	1284606 (94%)	+		4246709		+	1636486	1042	82-735 (L); 82-706; 158-706 (M)	437	6.05	83079	OM	1	1		N		Transport and binding proteins	Cations and iron carrying compounds	TonB-dependent outer membrane receptor for iron / siderophore substrates
208	y3404	-	22127280	NP_670703		i-OM	TonB-dependent outer membrane receptor	N.A.	N.A.	2813873 (3%)	3920841 (74%)	+				722486	3019934	1390	85-675 (M); 50-675 (L)	467	5.29	79066	OM	5	0		Y	22-23	Transport and binding proteins	Cations and iron carrying compounds	TonB-dependent outer membrane receptor probably involved in for iron transport
25	y3480	papC	22127354	NP_670777		i-OM	outer membrane usher protein (P-pilus assembly protein)	N.A.	N.A.	N.A.	160146 (80%)	+					163750	178	275-685 (L)		5.01	90429	OM	1	0		Y	25-26	Protein fate	Protein folding and stabilization	P-pilus assembly protein in outer membrane
26	y3516	tolC	22127390	NP_670813	Y	i-OM	outer membrane channel protein (efflux system component TolC)	N.A.	N.A.	1341105 (83%)	4009656 (32%)	+		+	2444894	1658398	10611994	1120	36-465 (L); 60-422 (M); 60-422; 36-465; 60-422; 36-465	2362	7.75	50902	OM	0	0		Y	25-26	Cellular processes	Cell division	Outer membrane protein involved in efflux of hydrophobic / amphipathic molecules
28	y3680	imp	22127554	NP_670977		i-OM	organic solvent tolerance protein	N.A.	N.A.	N.A.	3733905 (30%)	+				600774	1979068	598	173-767; 114-767; 219-716 (M); 114-716 (L)	779	7.08	89405	OM	1	0		Y	37-38	Cellular processes	Adaptations to atypical conditions	Facilitates lipopolysaccharide assembly in the outer leaflet of the outer membrane
206	y4083	-	22127952	NP_671375		i-OM	hypothetical protein y4083 (putative secreted protein)				344758 (333%)	+		+	+		1419292	219	51-127 (M); 51-127 (L)		5.91	17449	U		1		Y	19-20	Hypothetical proteins	Conserved	Putative secreted protein
31	YPKp07	pla	31795332	NP_857784		i-OM	plasminogen activator/outer membrane protease	N.A.	N.A.	17710642 (75%)	13129757 (204%)	+		+	+	3751472	6528534	1792	47-311 (M); 47-312 (L); 47-300; 47-312; 47-269; 47-311	854	5.9	35798	OM	5	0		Y	21-22	Pathogenesis	Degradation of proteins, peptides, and glycopeptides	Omptin family serine protease (fibrinolysis and coagulase)
204	YP_2181	lpp	45436836	AAS62389		i-OM	major outer membrane lipoprotein					+					19437934	496	30-80 (M); 30-81 (L)		8.93	8727	OM		0	OM-LP	Y	29-30	Outer membrane biogenesis		anchors outer membrane and peptidoglycan for structural support of OM
285	y0037	-	22123958	NP_667381		p-M	putative type VI secretion system subunit y0037	N.A.	1132777 (38%)	807131 (33%)	N.A.	+	0.530251	+		915178		331	45-158 (L)		4.97	18510	U		0		N		Unknown function	General	Secretion system involved in export of cytotoxins
188	y0067	cpxR	22123988	NP_667411		p-M	DNA response regulator in two-component regulatory system with CpxA	1971283 (50%)	2000878 (122%)	N.A.	N.A.	0.0261351		1370063	1194489		+	195	65-240 (L)		5.47	27507	C		0		N		Regulatory functions	Other	Two-component regulator with CpxA; involved in regulation of stress response in cell envelope
301	y0084	rfaF	22124004	NP_667427		p-M	ADP-heptose-LPS heptosyltransferase II	N.A.	5302085 (11%)	1644217 (89%)	199253 (52%)	+	0.325165			515552		157	126-355 (L)		6.47	40245	U		0		N		Cell envelope	Biosynthesis and degradation of surface polysaccharides and lipopolysaccharides	Enzyme involved in outer membrane lipopolysaccharide core biosynthesis
128	y0098	(yicC)	22124018	NP_667441	Y	p-M	hypothetical protein y0098 (putative stress-induced protein)	N.A.	465219 (107%)	N.A.	N.A.	+		3448674	4142070	+	602520	471	62-259 (L); 31-287 (L)		5.16	33379	C		0		N		Hypothetical proteins	Conserved	Putative stress-induced protein
113	y0137	degQ	22124057	NP_667480	Y	p-M	periplasmic serine endoprotease	N.A.	2631063 (34%)	307383 (118%)	N.A.	+	0.0869421	2330474*	29190296	699780	3921384	884	55-463 (L); 55-463 (M)	75	8.51	48149	P		1		Y	34-35	Protein fate	Degradation of proteins, peptides, and glycopeptides	Serine protease with chaperone function involved in folding / degradation of periplasmic and outer membrane proteins
315	y0163	(yjgF)	22124083	NP_667506		p-M	similar to E. coli ketoacid-binding protein YjgF	N.A.	7941785 (7%)	N.A.	N.A.	+		+		+		480	52-140 (L)		9.1	15157	U		0		N		Cellular processes	Cell division	Salmonella typhimurium ortholog is proposed to have protective function with respect to ketoacid imbalance
117	y0194	-	22124114	NP_667537		p-M	putative carbon-nitrogen hydrolase					+		+	21860578			544	3-289 (M) incl. 3-18; 19-256 (L) incl. 19-29	52	7.83	32424	U		0		N		Central intermediary metabolism	Other	Predicted aminohydrolase; may hydrolyse cyanide; detoxification
276	y0391	-	22124306	NP_667729		p-M	putative ABC transporter ATP-binding protein	4277116 (20%)	934947 (60%)	2862945 (5%)	N.A.	0.0184546	2.27881	3155458		1165180	+	82	2-405 (M) incl. 2-14; 45-405 (M); 2-405 (L) incl. 2-14; 2-405 (L)	91	5.04	44013	C		0		N		Hypothetical proteins	Conserved	Protein of unknown function
186	y0542	hmuS	22124456	NP_667879		p-M	hemin uptake system component	N.A.	910462 (42%)	N.A.	N.A.	+		1146508	1593470	+		156	23-203 (M)		5.51	39124	U		0		N		Transport and binding proteins	Unknown substrate/ Amino acids, peptides and amines/ Cations and iron carrying compounds	Involved in hemin uptake / degradation
183	y0546	-	22124460	NP_667883		p-M	orfX protein in hemin uptake locus (putative heme iron utilization protein)	N.A.	722234 (94%)	792535 (29%)	N.A.	+	0.816624	+	1877781	576656		115	52-112 (L); 1-151 incl. 1-15 (L)		5.86	20245	U		0		N		Hypothetical proteins	Conserved	Putative heme iron utilization protein
152	y0556	terA	22124470	NP_667893		p-M	tellurium resistance protein	N.A.	765042 (27%)	1340243 (91%)	515357 (54%)	+	2.99562	+	743070			261	1-365 (L) incl. 1-19		6.02	42794	U		0		N		Cellular processes	Adaptations to atypical conditions	Possibly involved in stress response, Colicin and tellurite resistance
118	y0596	-	22124510	NP_667933		p-M	hypothetical protein y0596					+			28168394			114	95-109 (M)		8.67	16086	U	1	0		Y	21-22	Cell envelope	Other	Putative pertussis-like exported toxin
	y0606	aspA	22124520	NP_667943		p-M	aspartate ammonia-lyase (aspartase)	N.A.	4502915 (7%)	7772803 (50%)	N.A.	+	1.28459	+			+	982	7-205 (M) incl. 7-15; 7-478 (L) incl. 7-15		5.26	53318	C		0		N		Hypothetical proteins	Conserved	Aspartase reversibly catalyzes the amination of fumarate to generate L-aspartate, observed in membrane fraction
299	y0616	frdB	22124530	NP_667953		p-M	fumarate reductase iron-sulfur subunit	N.A.	10418964 (24%)	16513203 (12%)	N.A.	+	1.17947			648554		418	46-229 (M); 46-229 (L); 218-229 (L)		6.59	28098	C		0		N		Energy metabolism	Anaerobic	Catalysis of the fumarate and succinate interconversion in the anaerobic respiration
243	y0617	frdA	22124531	NP_667954		p-M	fumarate reductase flavoprotein subunit	1334573 (59%)	10555448 (20%)	200276 (53%)	N.A.	0.206526	0.01412	1013438		577456	1834760	350	1-591 (L) incl. 1-19; 20-591 (L) incl. 20-32; 1-563 (M) incl. 1-19		5.87	67421	P		0		Y	24-25	Energy metabolism	Electron transport	Flavoprotein; involved in anaerobic respiration and possibly associated with SdhA-D complex
170	y0686	(yhbC)	22124600	NP_668023		p-M	hypothetical protein y0686	N.A.	2456977 (22%)	N.A.	N.A.	+			3272643			171	98-136 (L)		4.63	17074	C		0		N		Unclassified	Role category not yet assigned	Has RNA binding pocket
63	y0696	deaD	22124610	NP_668033		p-M	inducible ATP-independent RNA helicase	N.A.	1430112 (66%)	N.A.	853669 (11%)	+	1.49925	+	1843281	+	312148	371	51-450 (L); 63-411 (M); 51-369 (L)		9.1	74039	C		0		N		Transcription	Transcription factors	DEAD box family DNA-binding protein involved in RNA metabolism
229	y0722	phnM	22124636	NP_668059		p-M	phosphonate metabolism protein	N.A.	N.A.	N.A.	N.A.	+					2953496	179	114-333 (L); 114-372 (L); 114-372 (M)		5.7	41257	C		0		N		Central intermediary metabolism	Phosphorus compounds	Metal-dependent hydrolase, a subunit of membrane C-P lyase complex
317	y0733	nrdD	22124647	NP_668070		p-M	anaerobic ribonucleoside triphosphate reductase	N.A.	1552528 (51%)	1987511 (22%)	N.A.	+	0.95269			3908136	+	668	45-583 (L); 45-570 (L)		6.21	80901	C		0		N		Purines, pyrimidines, nucleosides, and nucleotides	2'-Deoxyribonucleotide metabolism	Catalyzes the reduction of nucleoside 5'-triphosphates to 2'-deoxynucleoside 5'-triphosphates
189	y0766	pdhR	22124679	NP_668012		p-M	transcriptional regulator of pyruvate dehydrogenase complex	N.A.	988510 (N/A)	N.A.	N.A.	+			1104223		+	112	67-236 (M); 129-226 (L)		6.1	32115	C		0		N		Regulatory functions	Other	GntR-like bacterial transcription factor
134	y0767	aceE	22124680	NP_668103	Y	p-M	pyruvate dehydrogenase subunit E1 (dihycarboxylase component)	13407502 (5%)	2594559 (161%)	2950138 (27%)	1537108 (59%)	0.0166132	2.33415	210834	5303017	1001380	679577	920	33-885 (M); 33-885 (M); 33-874 (L); 46-885 (L)	220	5.47	99838	C		0		N		Energy metabolism	Pyruvate dehydrogenase	Membrane-associated pyruvate dehydrogenase complex
91	y0768	aceF	22124681	NP_668104	Y	p-M	dihydrolipoamide acetyltransferase (pyruvate dehydrogenase complex)	4147298 (16%)	6774119 (33%)	N.A.	N.A.	0.0420571		230464	8621260	+	2262074	818	126-483 (M); 126-505 (M); 59-505 (L); 86-492 (L)	1310	5.32	53972	C		0		N		Energy metabolism	Pyruvate dehydrogenase	Membrane-associated pyruvate / 2-oxoglutarate dehydrogenase complex
92	y0769	lpdA	22124682	NP_668105	Y	p-M	dihydrolipoamide dehydrogenase (pyruvate dehydrogenase complex)	10856523 (32.48%)	16694177 (24%)	2580566 (74%)	N.A.	0.0441484	0.115035	2429844	22248224	756358	710146	776	8-387 (M) incl. 8-25; 8-399 (L) incl. 8-25; 8-408 (M) incl. 8-25		5.74	50919	C		0		N		Energy metabolism	Pyruvate dehydrogenase	Membrane-associated pyruvate / 2-oxoglutarate dehydrogenase complex
223	y0818	aph	22124731	NP_668154	Y	p-M	sulfite reductase (NADPH), flavoprotein beta subunit	1178247 (23%)	N.A.	434096 (50%)	843118 (57%)	0.053336		847851	+	510180	1215290	448	186-547 (M); 91-558 (L)	57	5.17	69032	C		0		N		Central intermediary metabolism	Sulfur metabolism	Catalyzes the reduction of sulfite to sulfide in the biosynthesis of L-cysteine from sulfate
120	y0870	katY	22124781	NP_668204		p-M	catalase (hydroperoxidase HPI(I)) KatG/KatY	3428124 (53%)	5474346 (40%)	16563105 (42%)	2429053 (32%)	0.179521	3.36605		82148928	1137294	7005560	793	43-735 (M); 43-749 (L); 59-745		7.17	83063	U		0		Y	38-39	Cellular processes	Detoxification	Enzyme secreted during oxidative stress, reported to be cell surface antigen in Y. pestis
137	y0914	clpB	22124822	NP_668245		p-M	protein disaggregation chaperone	N.A.	1488040 (81%)	483996 (74%)	140441 (25%)	+	0.479099	383602	1335226	455832	295667	1740	97-788 (M); 78-788 (L); 1-788 (M) incl. 1-9; 69-788 (L); 17-788 (L) incl. 17-31	90	5.51	96430	C		0		N		Protein fate	Degradation of proteins, peptides, and glycopeptides	Chaperone involved in heat shock response and protein turnover
218	y0964	frsA	22124871	NP_668294		p-M	hypothetical protein y0964 (putative fermentation/respiration switch protein)	1074267 (40%)	1203086 (51%)	N.A.	N.A.	0.0288361		796692	844469		186227	154	21-407 (L)	73	5.88	48008	U		0		N		Hypothetical proteins	Conserved	Acetylesterase domain
219	y0966	proB	22124873	NP_668296		p-M	gamma-glutamyl kinase	N.A.	572986 (3%)	N.A.	126579 (37%)	+	0.554847	+	660399	+	442810	331	2-217 (L) incl. 2-10; 2-336 (L) incl. 2-10		6.13	39381	C		0		N		Amino acid biosynthesis	Glutamate family	Glutamate 5-kinase involved in proline biosynthesis
66	y0978	phoB	22124885	NP_668308		p-M	positive response regulator for pho regulon	N.A.	N.A.	N.A.	826461 (15%)	+					686237	224	104-238 (L)		5.47	27502	C		0		N		Regulatory functions	Other	Phosphorelay two-component signal transduction regulator of OmpR family, response regulator
	y1043	tesB	22124950	NP_668373		p-M	acyl-CoA thioesterase II	1662504 (36%)	6640826 (21%)	N.A.	N.A.	0.102852		+			+	594	17-292 (L) incl. 17-25		5.94	33431	C		0		N		Unknown function	General	Hydrolyzes acetyl groups bound to the peptidyl carrier protein (PCP) and acyl carrier protein (ACP)
140	y1064	htpG	22124971	NP_668394	Y	p-M	heat shock protein 90	2141870 (118%)	1559829 (42%)	1765969 (6%)	1751250 (62%)	0.0874267	3.66239	1482424	2557761	842528	645819	1936	52-616 (M); 52-616 (M); 202-624 (L); 10-624 incl. 10-16; 10-624 (L)	360	5.03	70987	C		0		N		Protein fate	Protein folding and stabilization	Chaperone involved in heat shock response and protein turnover
244	y1194	(phoH1)	22125097	NP_668520		p-M	ATP-binding protein in pho regulon	N.A.	2557103 (101%)	1691906 (12%)	N.A.	+	0.49239		+	+	1243082	230	84-357 (L); 18-370 (M) incl. 18-36; 18-370 (L) incl. 18-36		5.92	41907	C		0		N		Unknown function	General	Phosphate starvation inducible protein PhoH with ATPase activity
220	y1195	(yleE)	22125098	NP_668521		p-M	hypothetical protein y1195 (putative iron-sulfur protein and methylthiolase)	N.A.	N.A.	N.A.	N.A.	+		+	+	639866	+	178	182-498 (L)		5.41	58203	U		0		N		Protein synthesis	tRNA and rRNA base modification	Enzyme involved in ribosomal structure and biogenesis
313	y1237	ureA	22125138	NP_668561		p-M	urease (urea amidohydrolase) gamma subunit	N.A.	4652864 (57%)	2396010 (51%)	N.A.		0.383221	+				199	1-100 (L) incl. 1-6 and 11-22		5.35	11042	U		0		N		Central intermediary metabolism	Other	With UreB and UreC catalyzes the hydrolysis of urea into ammonia and carbon dioxide; nickel metalloenzyme
94	y1240	ureE	22125141	NP_668564		p-M	urease accessory protein UreE	N.A.	3077742 (7%)	2384423 (101%)	N.A.	+	0.576544	+	9774462	1983692	1122108	248	24-173 (M); 16-173 (L) incl. 16-21; 26-173 (L)		5.83	26405	C		0		N		Central intermediary metabolism	Nitrogen metabolism	Involved in small molecule turnover
291	y1242	ureG	22125143	NP_668566		p-M	urease accessory protein UreG	N.A.	N.A.	699345 (45%)	N.A.	+		+		833498		336	25-220 (L)		4.88	24106	C		0		N		Central intermediary metabolism	Nitrogen metabolism	Accessory protein for urease metalloenzyme involved in small molecule turnover
278	y1290	rpoE	22125190	NP_667729		p-M	RNA polymerase sigma factor RpoE	N.A.	N.A.	1490702 (20%)	N.A.	+			+	1084798		410	17-191 (M); 2-191 (L) incl. 2-13		5.08	21860	U		0		N		Transcription	Transcription factors	Member of the extracytoplasmic function sigma factors, global regulator
68	y1295	lepA	22125195	NP_670791		p-M	GTP-binding protein LepA	N.A.	N.A.	N.A.	349826 (47%)	+		+			544963	337	24-501 (L); 56-482 (L)		5.57	67238	C		0		N		Unknown function	General	Membrane-bound GTPase LepA
	y1298	era	22125198	NP_668621		p-M	GTP-binding protein Era					+				5034006	+	78	160-171 (L)		6.57	34565	C		0		N		Cellular processes	Regulatory functions	RAS-like GTPase; binds the cell membrane through apparently via C-terminal domain
82	y1357	engA	22125256	NP_668679		p-M	GTP-binding protein EngA (putative ferrous iron uptake family protein)	N.A.	4872050 (127%)	3284242 (17%)	242765 (49%)	+	0.626804				1135152	445	27-472 (L); 27-482 (M); 1-482 (L); 1-472 (L) incl. 1-15		5.47	55029	U		0		N		Unknown function	General	Predicted GTPase; gene locus near yfgL / yfgM; possibly involved in outer membrane biogenesis
164	y1362	guaB	22125261	NP_668684	Y	p-M	inositol-5-monophosphate dehydrogenase	3158727 (94%)	15968995 (10%)	3594662 (118%)	935742 (43%)	0.171136	0.314693	633166	17577380	1019360	596074	325	68-507 (M); 68-507 (L); 68-507 (L); 117-507 (L)	671	6.05	55310	C		1		N		Purines, pyrimidines, nucleosides, and nucleotides	Purine ribonucleotide biosynthesis	Purine ribonucleotide biosynthesis
163	y1397	ppx	22125295	NP_668718		p-M	exopolyphosphatase	N.A.	4034422 (31%)	N.A.	485186 (28%)	+	0.302052	+	6179076	+	4866316	302	31-451 (M); 31-460 (L); 31-451 (M); 31-460 (L)	205	5.89	58903	U		0		N		Central intermediary metabolism	Phosphorus compounds	Ppx/GppA phosphatase family
314	y1455	(ygiW)	22125352	NP_668775		p-M	putative outer membrane protein	907051 (39%)	12399892 (13%)	3394034 (114%)	N.A.	0.423696	0.203695	3889028*			+	662	69-131 (M); 69-131 (L)		7.82	14927	U		0		Y	20-21	Fatty acid and phospholipid metabolism	Biosynthesis	Targeting of YgiW to the Sec-translocase for transport across the inner membrane is SecB-dependent
95	y1485	crr	22125383	NP_668806		p-M	glucose-specific PTS system enzyme IIA subunit	4867471 (51%)	4578101 (64%)	7182828 (30%)	N.A.	0.0524943	1.16759	4499505		9013158	318741	485			4.8	18227	C		0		N		Transport and binding proteins	Carbohydrates, organic alcohols, and acids	PEP-dependent phosphotransferase system, glucose-specific
193	y1579	fadI	22125474	NP_668897		p-M	3-ketoacyl-CoA thiolase					+				506326	7380078	1021	28-410 (L); 2-410 (M) incl. 2-11; 28-411 (L); 15-411 (L) incl. 15-22	67	6.68	46396	C		0		N		Fatty acid and phospholipid metabolism	Degradation	Thiolase domain
165	y1601	accD	22125496	NP_668919		p-M	acetyl-CoA carboxylase beta subunit					+			5212780		+	105	155-292 (L); 70-356 (L); 81-316 (M); 221-292 (L)	241	8.48	39483	U		0		N		Fatty acid and phospholipid metabolism	Biosynthesis	Possibly membrane-associated acetyl-CoA carboxylase complex
	y1611	(yfcH)	22125506	NP_668929		p-M	putative sugar nucleotide epimerase	N.A.	3334275 (86%)	N.A.	N.A.						+	633	78-296 (L); 5-296 (M) incl. 5-16		5.7	33852	U		0		N		Transport and binding proteins	Cations and iron carrying compounds	Has conserved S-adenosyl-L-homocysteine hydrolase and NAD dependent epimerase domains
	y1631	nuoB	22125526	NP_668949		p-M	NADH dehydrogenase subunit B	N.A.	4786947 (12%)	2135580 (76%)	361748 (90%)	+	0.521803	+				96	17-199 (M) incl. 17-36		5.76	25880	U		0		N		Energy metabolism	Fermentation, Electron transport	Membrane-associated NADH dehydrogenase complex involved in aerobic respiration
71	y1632	nuoC	22125527	NP_668847	Y	p-M	binfunctional NADH:ubiquinone oxidoreductase subunit C/D	N.A.	11162062 (58%)	4883208 (13%)	1364857 (28%)	+	0.632681		1008084	1178248	841810	654	18-575 (M); 2-575 (L) incl. 2-17; 18-575 (M) incl. 18-31; 2-575 (L)		5.83	69070	C		0		N		Energy metabolism	Aerobic	Membrane-associated NADH dehydrogenase complex
97	y1633	nuoE	22125528	NP_668951		p-M	NADH dehydrogenase subunit E		4286154 (71%)	2402219 (46%)	N.A.	+	0.417087	+	8023272	1248846		128	48-160 (M)		5	20920	C		0		N		Energy metabolism	Aerobic	Membrane-associated ATP synthase complex, NADH ubiquinone oxidoreductase
251	y1634	nuoF	22125529	NP_668952		p-M	NADH dehydrogenase I chain F	N.A.	2902466 (21%)	1377694 (40%)	314797 (58%)	+	0.625645	424587	1270482	1082692	3424020	187	51-458 (L); 51-458 (L); 14-447 (M) incl. 14-23		6.3	50934	C		0		N		Energy metabolism	Aerobic	Membrane-associated ATP synthase complex, NADH ubiquinone oxidoreductase
83	y1635	nuoG	22125530	NP_668848	Y	p-M	NADH dehydrogenase subunit G	N.A.	6685547 (48%)	3139306 (20%)	570176 (53%)	+	0.563648	+	+	+	699011	300	52-783 (M); 2-840 (L) incl. 2-9; 163-783 (M)		5.72	101584	U		0		N		Energy metabolism	Aerobic	Membrane-associated NADH dehydrogenase complex involved in aerobic respiration; iron-sulfur cluster protein
277	y1637	nuoI	22125532	NP_668849		p-M	NADH dehydrogenase subunit I	N.A.	5173836 (21%)	1325729 (36%)	N.A.	+	0.190688			858752	334128	122	5-43 (L) incl. 5-15; 5-176 (L) incl. 5-15		5.55	21058	C		0		N		Energy metabolism	Electron transport	Membrane-associated NADH dehydrogenase complex
124	y1677	dps	22125572	NP_668995		p-M	DNA protection during starvation conditions	6047163 (42%)	15818058(57%)	4234078 (13%)	N.A.	0.080769	0.199199	909540	4631859	2605502	3963818	503	9-153 (M) incl. 9-18; 19-153 (L); 9-153 (L) incl. 9-18	80	5.87	18859	U		0		N		Regulatory functions	Other	DNA-binding dodecameric ferritin-like protein with oxidative protectant functions
72	y1794	phoP	22125688	NP_669111		p-M	DNA response regulator in two-comp. regulatory system with PhoQ	N.A.	1719745 (35%)	1368975 (77%)	458661 (25%)	+	1.26226	649156		929970	748436	464	3-214 (M) incl. 3-13; 3-314 (L) incl. 3-13		5.51	25625	C		0		N		Energy metabolism	Photosynthesis	PhoP response regulator
205	y1845	-	22125738	NP_669161	Y	p-M	probable N-acetylmuramoyl-L-alanine amidase	10944608 (44%)	7063160 (39%)	16426680 (34%)	1176008 (279%)	0.0523255	2.14892	722972	1183899	12266594	4086598	353	1-222 (M) incl. 1-10; 1-222 (L) incl. 1-10; 1-222 (M); 1-222 (L)	96	5.52	28780	C		0		N		Cellular processes	Toxin production and resistance	Domain found in a variety of enzymes involved in bacterial cell wall degradation
	y1935	sufB	22125827	NP_669250	Y	p-M	cysteine desulfurase activator complex subunit SufB					+		425340	1092748			124	384-447 (L)	63	4.77	55548	U		0		N		Unknown function	General	Complex with SufCD and activates cysteine desulfurase SufS
292	y1936	sufC	22125828	NP_669251		p-M	cysteine desulfurase ATPase component	N.A.	N.A.	593951 (32%)	N.A.	+		+	+	418470	+	164	50-232 (M); 18-257 (L)		5.25	28618	MSL		0		N		Transport and binding proteins	Unknown substrate	Part of the SUF system incorporating iron sulfur clusters in proteins
98	y1980	pspA	22125872	NP_668857		p-M	phage shock protein A	N.A.	6229531 (11%)	1166623 (56%)	N.A.	+	0.139366		1055386	522632		653	7-214 (L) incl. 7-21		5.77	25386	C		0		N		Mobile and extrachromosomal element functions	Prophage functions	Suppresses Sigma54-dependent transcription, peripheral membrane protein
99	y2023	adhE	22125915	NP_669338	Y	p-M	CoA-linked acetaldehyde dehydrogenase	N.A.	11982997 (84%)	6494037 (37%)	495641 (37%)	+	0.507188	403788	774361	838010	212744	922	2-884 (M) incl. 2-15; 2-865 (M) incl. 2-15; 2-884 (L) incl. 2-15 (L); 2-884 (L)	171	6.39	97040	C		0		N		Energy metabolism	Fermentation	Iron-dependent alcohol dehydrogenase domain
143	y2168	(yeaG)	22126056	NP_669479		p-M	hypothetical protein y2168 (putative Ser protein kinase)	2071681 (39%)	1128533 (97%)	3297445 (23%)	1983355 (62%)	0.106439	6.58852	2417832		2241964	4314412	651	1-619 (M) incl. 1-8; 1-639 (L) incl. 1-8		5.66	74433	C		0		N		Hypothetical proteins	Conserved	Putative serine protein kinase involved in signal transduction mechanisms
177	y2295	prsA	22126180	NP_669603		p-M	ribose-phosphate pyrophosphokinase	6810281 (13%)	5276945 (42%)	1161128 (17%)	N.A.	0.0232182	0.163749	478046	6884386	1100852	844958	486	12-268 (M) incl. 12-24; 112-321 (L); 12-268 (L) incl. 12-24		5.26	35118	C		0		N		Purines, pyrimidines, nucleosides, and nucleotides	Purine ribonucleotide biosynthesis	Catalyzes formation of 5-phospho-alpha-D-ribose 1-phosphate from D-ribose 5-phosphate/ATP
214	y2402	ybtT	22126286	NP_669709		p-M	yersiniabactin thioesterase	N.A.	N.A.	860774 (99%)	479200 (69%)	+		1378272		1864280	1610217	232	9-197 (L) incl. 9-16; 11-197 (L) incl. 11-16; 9-211 (M) incl. 9-16;	229	5.68	24794	U		0		N		Unclassified	Role category not yet assigned	Secondary metabolite (yersiniabactin) biosynthesis; release of polyketide chain and lactone formation
75	y2455	putA	22126338	NP_668618	Y	p-M	proline dehydrogenase, P5C dehydrogenase	N.A.	4273115 (66%)	2108996 (75%)	186782 (50%)	+	0.477079	<50	813187	1715340	332298	889	183-1242 (L); 94-1299 (L); 94-1299 (L); 320-1299 (M); 982-1299 (M)	481	5.76	145005	C		0		N		Energy metabolism	Amino acids and amines	Flavoprotein; transcriptional repressor and proline-metabolic enzyme with FAD domain regulating
101	y2551	manX	22126432	NP_669855	Y	p-M	mannose-specific PTS enzyme IIAB	929174 (18%)	27619698 (100%)	17829136 (42%)	901745 (159%)	1.19581	0.56239	981186	10767254	9890992	3631766	1253	53-321 (L); 136-294 (M); 49-294 (M); 2-321 (L) incl. 2-19; 2-324 (L) incl. 2-19	220	5.58	35165	C		0		N		Transport and binding proteins	Carbohydrates, organic alcohols, and acids	Membrane-associated PEP-dependent phosphotransferase system, glucose / maltose / N-acetylglucosamine-specific
156	y2739	(lonB)	22126616	NP_670039	Y	p-M	ATP-dependent protease (Lon protease family)	N.A.	2395596 (49%)	1278527 (28%)	N.A.	+	0.397171	+		1194244	321774	157	18-461 (M); 165-575 (M); 176-574 (L)		4.74	66259	U		0		N		Protein fate	Degradation of proteins, peptides, and glycopeptides	Serine protease with putative chaperone function
102	y2766	mukE	22126644	NP_670067		p-M	condesin subunit E	N.A.	1624255 (48%)	2990187 (123%)	N.A.	+	1.37002	+	4462550			74	70-195 (L); 95-201 (L)		4.88	28863	C		0		N		Unknown function	General	Membrane-associated condesin complex with functions in chromosome partitioning / cell division
77	y2809	clpA	22126686	NP_670109	Y	p-M	ATP-binding component of serine protease with AAA-type ATPase (F)	N.A.	701035 (107%)	621980 (64%)	838320 (16%)	+	3.66375	+		276894	384469	671	79-752 (M); 79-752 (M); 93-752 (L); 79-752 (L)	144	5.78	84751	C		0		N		Protein fate	Degradation of proteins, peptides, and glycopeptides	Involved in protein turnover; chaperone activity
182	y3065	sucC	22126941	NP_670364	Y	p-M	succinyl-CoA synthetase subunit beta	19487776 (5%)	3015432 (46%)	1518575 (100%)	N.A.	0.00547735	0.374773		3977444	1153358	+	181	1-359 (L) incl. 1-9; 15-359 (M) incl. 15-29	136	5.27	41665	C		0		N		Energy metabolism	TCA cycle	Catalyzes the interconversion of succinyl-CoA and succinate
104	y3066	sucB	22126942	NP_670365	Y	p-M	dihydrolipoamide acetyltransferase (subunit of 2-oxoglutarate DH complex)	14473042 (10%)	11562333 (20%)	728738 (33%)	716516 (33%)	0.0247366	0.202549	1312306	16281494	726530	465548	296	77-394 (M); 77-394 (M); 102-402 (L)	269	5.48	44286	C		0		N		Energy metabolism	TCA cycle	Membrane-associated pyruvate / 2-oxoglutarate dehydrogenase complex
222	y3068	sdhB	22126944	NP_670367		p-M	succinate dehydrogenase iron-sulfur subunit	N.A.	2297158 (29%)	7868831 (48%)	N.A.	+	2.54918		+	3379284		735	1-236 (L) incl. 1-9; 1-205 (M) incl. 1-9		6.87	27264	U		0		N		Energy metabolism	TCA cycle	Membrane-associated succinate dehydrogenase enzmye complex ; SdhC/D are integral membrane components
150	y3069	sdhA	22126945	NP_670368	Y	p-M	succinate dehydrogenase flavoprotein subunit	1634535 (40%)	5889331 (87%)	1755320 (68%)	1105159 (113%)	0.157077	0.693123	1502810	3386878	4496868	1966878	1424	7-510 (M) incl. 7-21; 1-584 (L); 1-584 (L) incl. 1-6 and 7-21		5.68	64834	MSL		0	OM-LP	N		Energy metabolism	TCA cycle	Membrane-associated succinate dehydrogenase enzmye complex ; SdhC/D are integral membrane components
166	y3123	lpxA	22126999	NP_670422		p-M	UDP-N-acetylglucosamine acyltransferase	N.A.	1720484 (8%)	N.A.	N.A.	+		+	5677125			183	92-255 (M); 56-255 (M); 46-255 (L)		6.36	28499	C		0		N		Cell envelope	Biosynthesis and degradation of surface polysaccharides and lipopolysaccharides	Enzyme in lipid A biosynthesis pathway; lipopolysaccharide biosnthesis
316	y3124	fabZ	22127000	NP_670423		p-M	(3R)-hydroxymyristoyl ACP dehydratase	3306757 (34%)	6002873 (49%)	959317 (46%)	N.A.	0.0523011	0.118928					473	29-147 (L); 21-100 (M)		6.1	19732	C		0		N		Transcription	Degradation of RNA	Essential for membrane formation, primary dehydratase involved in unsaturated branch of fatty acid synthesis pathway
265	y3126	ompH	22127002	NP_670425		p-M	periplasmic chaperone (automembrane protein H)					+		16730058*			35541052	159	57-185 (M); 78-161 (L) ; 87-193 (L)	120	9.47	21630	OM	0	0		Y	54-55	Cell envelope	Other	Involved in folding of and OM targeting outer membrane proteins
	y3219	agaV	22127095	NP_670518		p-M	PTS family enzyme IIB component 2 (EIIB-AGA)					+					+	78	55-64 (L)		6.96	18213	C		0		N		Central intermediary metabolism	Amino sugars	Membrane-associated PEP-dependent phosphotransferase system, N-acetylgalactosamine-specific
202	y3295	visC	22127171	NP_668888		p-M	hypothetical protein y3295 (putative octaprenyl methoxyphenyl hydrolase)					+		+	+	+	2829482	226	125-331 (L); 429 (L); 125-429 (L)		7.8	53425	IM		0		N		Unknown function	General	Predicted oxidoreductase with NAD/FAD(P)-binding domain
312	y3555	aspC	22127429	NP_670852		p-M	aspartate aminotransferase	6062711 (92%)	1509254 (159%)	8316679 (85%)	N.A.	0.0326954	4.10081	+			+	959	8-403 (M) incl. 8-24; 1-403 (L) incl. 1-5 and 8-24		5.13	45665	C		0		N		Energy metabolism	Amino acids and amines	Multifunctional enzyme that catalyzes synthesis of Asp, Phe and other compounds via a transamination reaction
246	y3590	-	22127464	NP_670887		p-M	enzyme (predicted methyltransferase)	N.A.	1242598 (24%)	N.A.	N.A.	+		+	787298	+	1855574	201	119-396 (M); 119-351 (M); 119-396 (L); 111-396 (L)	145	5.43	44400	C		0		N		Amino acid biosynthesis/ Biosynthesis of cofactors, prosthetic groups, and carriers/ Purines, pyrimidines, nucleosides, and nucleotides/ Central intermediary metabolism/ DNA metabolism/ Protein synthesis	Serine family/ Heme, porphyrin, and cobalamin/ DNA replication, recombination, and repair/ tRNA and rRNA base modification/ Restriction/modification	16R RNA methyltransferase (RsmC-like)
175	y3609	-	22127483	NP_668903		p-M	hypothetical protein y3609 (putative inner membrane protein)	N.A.	21699190 (64%)	18005744 (47%)	7422071 (27%)	+	1.4766		5674343	4461864	5488140	166	2-66 (L) incl. 2-11 and 16-33; 16-66 (L); 16-51 (M) incl. 2-11 and 16-33	131	6.1	10991	C		1		N		Cell envelope	Other	Membrane protein of unknown function
44	y3617	secA	22127491	NP_670914	Y	p-M	preprotein translocase subunit SecA of Sec membrane complex	371934 (29%)	4367850 (31%)	3527133 (32%)	4081807 (48%)	1.19383	2.94809	740086	3469513	1001380	409360	1149	24-880 (L); 9-880 (L) incl. 9-13; 9-880 (L); 125-844 (M)	193	5.29	102788	IM		0		N		Protein fate	Protein and peptide secretion and trafficking	Subunit A of preprotein translocase
45	y3621	ftsZ	22127495	NP_670918	Y	p-M	cell division protein FtsZ	N.A.	474918 (N/A)	1399267 (19%)	726001 (23%)	+	6.03211	486855	629853	3519834	1530666	912	15-356 (M) incl. 15-31; 15-338 (M); 1-356 (L) incl. 1-14 and 15-31; 1-356 (L)	162	4.75	40400	IM		0		N		Cellular processes	Cell division	Forms core of septial ring-shaped polymers at sites of cell division (Z-ring)
	y3657	-	22127531	NP_670954		p-M	hypothetical protein y3657	N.A.	5712527 (26%)	2539540 (15%)	N.A.		0.330833					194	15-110 (L) incl. 15-33		5.1	13489	U		0		N		Hypothetical proteins	Conserved	Poly(A) polymerase and peptidylprolyl cis- trans isomerase domains
78	y3669	(clpB2)	22127543	NP_668894	Y	p-M	ATP-dependent protease associated with type VI secretion system	N.A.	1232613 (17%)	1713907 (56%)	1575905 (76%)	+	4.2459	+		1000232	3607418	552	217-851 (M); 36-822 (M); 23-851 (L); 23-843 (L)	137	5.61	96900	C		0		N		Protein fate	Degradation of proteins, peptides, and glycopeptides	Involved in protein turnover, post-translational modification
167	y3753	rsmC	22127624	NP_671047		p-M	16S ribosomal RNA m2G1207 methyltransferase	N.A.	2153205 (29%)	N.A.	N.A.	+			2967921		+	274	14-341 (L) incl. 14-21		6.12	37947	U		0		N		Amino acid biosynthesis/ Biosynthesis of cofactors, prosthetic groups, and carriers/ Central intermediary metabolism/ DNA metabolism/ Protein synthesis	Serine family/ Heme, porphyrin, and cobalamin/ DNA replication, recombination, and repair/ tRNA and rRNA base modification/ Restriction/modification	Ribosomal methyltransferase
	y3773	(lsrF)	22127644	NP_671067		p-M	putative autoinducer-2 (AI-2) aldolase	3216113 (90%)	4979133 (95%)	2230856 (108%)	351871 (119%)	0.0602304	0.51092					1050	2-275 (L) incl. 2-11 and 12-27; 12-291 (L) incl. 12-27		6.08	31819	U		0		N		Amino acid biosynthesis	Aspartate family	Has conserved fructose-1,6-bisphosphate (FBP) aldolase domain
107	y3859	uspA	22127730	NP_671153		p-M	universal stress protein	591833 (16%)	9729308 (31%)	21698737 (29%)	1410906 (89%)	1.28	2.02394		3093121	8273976	18847864	474	2-140 (M) incl. 2-17; 2-148 (L) incl. 2-17 and 18-33; 2-140 (L); 2-22 (L)		4.77	16485	C		0		N		Cellular processes	Adaptations to atypical conditions	Protein responding to stress
79	y3916	ompR	22127786	NP_671209	Y	p-M	osmolarity response regulator OmpR	757148 (201%)	801568 (73%)	1662176 (59%)	1389395 (112%)	0.187998	5.89671	536365	2040752	1742222	1083552	548	7-220 (M) incl. 7-15; 7-220 (L) incl. 7-15 and 7-32		6.16	27408	C		0		N		Cell envelope	Other	Part of two-component regulatory system EnvZ / OmpR regulating outer membrane porins
	y4101	ibpB	22127970	NP_671393		p-M	heat shock chaperone IbpB	911165 (68%)	5691672 (48%)	4644796 (72%)	N.A.	0.25852	0.607307				+	400	17-156 (M) incl. 17-25		5.23	19141	U		0		N		Central intermediary metabolism	Nitrogen metabolism	IbpA/IbpB, ClpB, and the DnaK system form a functional triade of chaperones
80	y4127	phoU	22127995	NP_671418		p-M	transcriptional regulator PhoU	N.A.	N.A.	N.A.	495209 (58%)	+		+		+	7106826	524	9-240 (L) incl. 9-22; 9-232 (M) incl. 9-22; 61-240 (L); 9-184 (L)		5.4	27704	C		0		N		Regulatory functions	Other	Persistence switch involved in tolerance to multiple antibiotics
168	y4133	glmU	22128001	NP_671424		p-M	GlcNAc-1-phosph. uridyltransferase/glucosamine-1-phosph. acetyltransferase	625270 (57%)	1356335 (88%)	2024333 (102%)	314374 (43%)	0.150405	1.69285	893312	3692874	487818	2886614	285	1-442 (L) incl. 1-17; 135-452 (M)		6.02	49282	C		0		N		Cell envelope	Biosynthesis and degradation of surface polysaccharides and lipopolysaccharides	Synthesis of metabolite leading to lipopolysaccharide and peptidoglycan biosynthesis
109	y4134	atpC	22128002	NP_671425	Y	p-M	F0F1 ATP synthase subunit epsilon	N.A.	1663175 (41%)	5325448 (32%)	N.A.	+	2.38287	1302741	3280977	4277554		347	2-125 (M) incl. 2-15 and 17-24; 2-125 (L) incl. 2-15 and 17-24		6.08	15107	C		0		N		Energy metabolism	ATP-proton motive force interconversion	Membrane-associated ATP synthase complex, alpha-helix domain
110	y4135	atpD	22128003	NP_671426	Y	p-M	F0F1 ATP synthase subunit beta	8781887 (19%)	77852018 (58%)	47189619 (30%)	5765448 (30%)	0.373685	0.637087	1754242	29831446	13304424	3901134	1623	26-367 (M); 39-367 (M); 26-393 (L); 26-367 (L)	338	4.95	50210	C		0		N		Energy metabolism	ATP-proton motive force interconversion	Membrane-associated ATP synthase complex, nucleotide-binding regulatory subunit
293	y4136	atpG	22128004	NP_671427		p-M	F0F1 ATP synthase subunit gamma	N.A.	N.A.	694701 (N/A)	N.A.	+		+		590052	+	131	65-200 (L); 155-267 (L)		8.99	31671	U		0		N		Energy metabolism	ATP-proton motive force interconversion	Membrane-associated ATP synthase complex, regulatory subunit
127	y4137	atpA	22128005	NP_671428	Y	p-M	F0F1 ATP synthase subunit alpha	9053945 (13%)	65087905 (17%)	27804310 (16%)	5891841 (56%)	0.286033	0.545258	1013444	23485934	13912864	6494776	937	60-418 (M); 1-499 (M) incl. 1-13; 1-508 (L) incl. 1-13	369	5.52	55337	U		0		N		Energy metabolism	ATP-proton motive force interconversion	Membrane-associated ATP synthase complex, catalytic core subunit
111	y4138	atpH	22128006	NP_671429		p-M	F0F1 ATP synthase subunit delta	N.A.	7714615 (110%)	3466606 (45%)	684927 (59%)	+	0.557394	56979	2844541	1688738	1087542	333	2-165 (M) incl. 2-13 and 14-27; 14-177 (L) incl. 2-13 and 14-27; 14-177 (L)		5.31	19597	C		0		N		Energy metabolism	ATP-proton motive force interconversion	Membrane-associated ATP synthase complex, catalytic core subunit
112	y4139	atpF	22128007	NP_671430		p-M	F0F1 ATP synthase subunit B	N.A.	3146701 (16%)	388290 (58%)	N.A.	+	0.0918295		4804610	+	+	320	24-134 (M); 24-134 (M); 36-156 (L); 37-151 (L)	476	5.42	17304	C		1		N		Energy metabolism	ATP-proton motive force interconversion	Membrane-associated ATP synthase complex, regulatory subunit
29	YPKMT065	caf1	31795234	NP_857692		p-M	F1 capsule antigen					+		+	3675224	+	+	266	45-170 (L); 123-145 (M)		4.83	17655	OM		0		Y	22-23	Cell envelope	Pathogenesis	Yersinia pestis cell envelope capsule-forming protein
	YPKMT089	parA	31795252	NP_857708		p-M	partitioning protein					+		437906		+	1953590	161	4-346 (M) incl. 4-14 and 15-24; 299-317 (L)		5.85	44929	C		0		Y	21-22	Unclassified	Role category not yet assigned	Similar to sequence encoding phage P7 ParA; putative ATPase involved in chromosome partitioning
129	y0294	hslU	22124212	NP_667635		p-M*	ATP-dependent protease ATP-binding subunit	N.A.	N.A.	N.A.	269782 (63%)	+		6361699	1904693	+	252191	349	8-401 (L) incl. 8-22; 52-393 (L)		5.25	49887	C		0		N		Protein fate	Protein folding and stabilization	Heat shock protein involved in degradation of misfolded proteins
132	y0609	groEL	22124523	NP_667946	Y	p-M*	chaperonin GroEL	38732927 (61%)	41959118 (85%)	10188052 (51%)	2321416 (33%)	0.0368093	0.319653	15854342	62106044	7155266	1521212	1341	19-468 (M) incl. 19-28; 19-548 (L) incl. 19-28; 19-468 (M); 19-548 (L)	2597	4.91	57509	C		0		N		Protein fate	Protein folding and stabilization	Chaperone involved in heat shock response and protein turnover
255	y0651	fklB	22124565	NP_667988		p-M*	FKBP-type peptidyl-prolyl cis-trans isomerase	1980561 (12%)	1937079 (24%)	849035 (21%)	N.A.	0.0333975	0.326182	1738820		611338	2519200	155	44-184 (L); 44-184 (M)	132	4.71	22412	OM		0		N		Protein synthesis	Translation factors	Peptidyl-prolyl cis-trans isomerase involved in protein folding enriched in periplasm
159	y0687	nusA	22124601	NP_668024	Y	p-M*	transcription elongation factor NusA	3035440 (42%)	5690008 (31%)	N.A.	N.A.	0.0482662		866728	8842254	+	+	346	10-276 (L) incl. 10-22; 44-267 (M); 59-276 (M); 10-367 (L) incl. 10-22	67	4.52	55549	C		0		N		Transcription	Transcription factors	Promotes RNA hairpin folding resulting in transcriptional termination
310	y0694	pnp	22124608	NP_668031	Y	p-M*	polynucleotide phosphorylase/polyadenylase	13310137 (13%)	7783717 (15%)	1344091 (50%)	N.A.	0.0169926	0.128506	7694099	7970085	945086	335678	804	82-737 (L); 82-690 (M); 82-707 (M)	240	5.33	79856	C		0		N		Transcription	Transcription factors	RNA synthesis and modification
114	y0807	htrA	22124720	NP_668143		p-M*	periplasmic serine endoprotease Do	1465216 (63%)	N.A.	N.A.	N.A.	+		3103439*	30799152	+	+	543	48-471 (M); 48-292 (L)		8.81	49950	P		1		Y	28-29	Protein fate	Degradation of proteins, peptides, and glycopeptides	Serine protease with chaperone function involved in folding / degradation of periplasmic and outer membrane proteins
115	y0815	sodC	22124728	NP_668151		p-M*	periplasmic superoxide dismutase precursor (Cu-Zn)	N.A.	N.A.	1051025 (81%)	N.A.	+		15054076*	22552686	1199676	+	282	47-188 (M); 47-188 (L)		7.85	20126	P		0		Y	20-21	Mobile and extrachromosomal element functions	Prophage functions	Detoxification enzyme in periplasm
93	y0988	ahpC	22124895	NP_668318		p-M*	peroxidase (putative alkyl hydroperoxide reductase subunit C)	35788044 (7%)	7170051 (59%)	3872500 (60%)	210655 (235%)	0.00761273	0.475722	906908	17835100	4565930	763190	501	61-177 (M); 1-200 (L) incl. 1-6	268	5.7	22358	C		0		N		Cellular processes	Detoxification	Putative thiol-alkyl hydroperoxide reductase with antioxidant activity
121	y1026	tig	22124933	NP_668356		p-M*	trigger factor	17472022 (7.63%)	707927 (25%)	1682852 (16%)	244603 (41%)	0.00379424	2.63686	3302067	17677180	1650178	3642542	568	1-361 (L) incl. 1-13; 1-434 (M) incl. 1-13	124	4.85	48211	U		0		N		Protein fate	Protein and peptide secretion and trafficking	Peptidyl-prolyl cis-trans isomerase involved in protein folding and stress response
139	y1029	lon	22124936	NP_668359	Y	p-M*	DNA-binding ATP-dependent protease La (heat shock protein K)	1468604 (126%)	1370487 (36%)	N.A.	815841 (54%)	0.0599542	1.49515	951554	969695	+	442861	881	27-738 (L); 57-760 (L); 57-760 (M); 16-760 (M) incl. 16-26; 27-738 (L)	66	5.86	89749	C		0		N		Protein fate	Degradation of proteins, peptides, and glycopeptides	Protease with regulatory functions and involved in heat shock response
122	y1239	ureC	22125140	NP_668563		p-M*	urease (urea amidohydrolase) alpha subunit	8239847 (20%)	9388539 (48%)	1195679 (74%)	422979 (55%)	0.0354383	0.207932	9573468	6377500	933222	439008	567	16-546 (M) incl. 16-27; 31-421 (M); 16-546 (L) incl. 16-27	175	5.41	58838	U		0		N		Central intermediary metabolism	Nitrogen metabolism	Metalloenzyme involved in small molecule turnover, secreted during oxidative stress
311	y1363	guaA	22125262	NP_668685		p-M*	bifunctional GMP synthase/glutamine amidotransferase protein	2843063 (38%)	2128419 (21%)	N.A.	N.A.	0.0192763		2286958	2838386	+	+	557	175-509 (M); 107-509 (L); 117-509 (L)	205	5.55	58841	C		0		N		Purines, pyrimidines, nucleosides, and nucleotides	Purine ribonucleotide biosynthesis	Converts ATP, xanthosine 5'-phosphate, L-glutamine and water to AMP, biphosphate, GMP and L-glutamate
154	y1620	pta	22125515	NP_668846		p-M*	phosphate acetyltransferase	627493 (136%)	233586 (176%)	N.A.	211556 (25%)	0.0313883	2.27475		1190450		186523	742	31-681 (L); 45-691 (L)	103	5.22	77753	U		0		N		Energy metabolism	Other	Fermentation, phosphate acetyltransferase activity
144	y2394	ybtS	22126278	NP_669701		p-M*	salicylate synthase Irp9	551076 (107%)	1277811 (65%)	2541256 (75%)	1842535 (41%)	0.364295	5.10164	774175	737269	2391462	2138322	1021	26-416 (M); 26-434 (L); 51-434 (L)	136	5.66	48414	C		0	OM-LP	N		Unclassified	Role category not yet assigned	Enzyme involved in chorismate / yersiniabactin biosynthesis
221	y2399	irp2	22126283	NP_669706		p-M*	HMWP2 nonribosomal peptide synthetase					+		+	+	428576	439008	393	1344-1803 (L); 1369-1803 (L)	1413	5.78	230218	MSL		0		N		Protein synthesis	tRNA aminoacylation	Secondary metabolite (yersiniabactin) biosynthesis; hydrophobic segments temporarily associate with IM
155	y2400	irp1	22126284	NP_679707		p-M*	HMWP1 nonribosomal peptide synthetase					+		154363	+	1093816	71225	737	138-2733 (L); 153-2091 (L); 138-2384 (L	2448	5.43	351658	U		0		N		Cellular processes	Toxin production and resistance	Secondary metabolite (yersiniabactin) biosynthesis
	y2401	ybtU	22126285	NP_669708		p-M*	thiazolinyl-S-HMWP1 reductase					+		1603355	+	2506890	19205108	483	12-386 (L) incl. 12-28; 68-386 (M)	134	6.39	43680	U		0		N		Unclassified	Role category not yet assigned	Enzyme involved in chorismate / yersiniabactin biosynthesis
145	y2403	ybtE	22126287	NP_669710		p-M*	salicyl-AMP ligase	987858 (16%)	N.A.	2006872 (21%)	524024 (111%)	0.0732332		1003197	+	1994002	342552	430	31-458 (L); 87-519 (M); 87-482 (L)	390	5.32	57701	C		0		N		Unclassified	Role category not yet assigned	Enzyme involved in chorismate / yersiniabactin biosynthesis
116	y3055	tolB	22126931	NP_670354		p-M*	periplasmic translocation protein TolB	N.A.	8547862 (66%)	3191870 (119%)	1093346 (98%)	+	0.599147	20476816*	4979726	+	1315936	796	25-360; 68-422; 25-430; 25-422; 71-611 (L); 71-603 (M)	128	6.61	46016	P		0		Y	22-23	Transport and binding proteins	Other	Interacts with Pal during outer membrane invagination for cell division
105	y3067	kgd	22126943	NP_670366	Y	p-M*	alpha-ketoglutarate decarboxylase (subunit of 2-oxoglutarate DH complex)	4618423 (94%)	896481 (53%)	N.A.	177392 (31%)	0.00748201	0.496991	3256981	919472	+	161806	771	188-902 (M); 43-902 (L)	247	5.96	105614	C		0		N		Energy metabolism	TCA cycle	Membrane-associated pyruvate / 2-oxoglutarate dehydrogenase complex
304	y3314	metK	22127190	NP_670613	Y	p-M*	S-adenosylmethionine synthetase	7193579 (6%)	465932 (42%)	3541651 (35%)	1753164 (101%)	0.0268627	15.1072	7194485	890009	1463180	6890280	414	2-384 (L) incl. 2-18; 99-363 (M)	116	5.36	42221	C		0		N		Central intermediary metabolism	Other	Catalyzes the formation of S-adenosylmethionine from methionine and ATP, methylation of cell division apparatus
172	y3673	-	22127547	NP_670970	Y	p-M*	hypothetical protein y3673 (putative HCP subunit of type VI secretion system)	32077828 (23%)	1814020 (97%)	7862592 (44%)	1767582 (112%)	0.00971635	5.67289	874028	6005872	9473220	3805386	192		154	5.18	19000	U		0		N		Unknown function	General	Putative hemolysin-co-regulated protein (HCP) associated with type VI secretion system
157	y3706	dnaK	22127580	NP_671003	Y	p-M*	molecular chaperone DnaK	16902748 (12%)	2130087 (34%)	5640396 (55%)	511523 (70%)	0.0115961	2.57373	14430456	7913092	1990622	1693404	1413	35-633 (M); 57-620; 26-633; 4-633 (L) incl. 4-23	136	4.86	69040	U		0		N		Protein fate	Protein folding and stabilization	Chaperone involved in heat shock response and protein export via TAT system
148	y3985	fusA	22127855	NP_671278	Y	p-M*	GTP-binding protein chain elongation factor EF-G	13917408 (58%)	3637891 (52%)	5563068 (20%)	4832350 (71%)	0.0368444	4.4743	1025780	6125516	1374984	1090612	1041	30-669 (M); 12-694; 12-694; 10-700 (L) incl. 10-23; 30-669; 30-700	2600	5.29	77716	C		0		N		Protein synthesis	Translation factors	Ribosome translocase
108	y3986	tufB	22127856	NP_671279	Y	p-M*	elongation factor Tu	51982603 (37%)	13055659 (13%)	27467806 (14%)	10333229 (28%)	0.0294473	3.55358	5335614	9757538	14127600	3413908	1854	9-391 (L) incl. 9-25; 9-334 (M) incl. 9-25; 9-391; 9-334; 26-391; 9-391	3226	5.17	43304	C		0		N		Protein synthesis	Translation factors	Reported to associates with membranes or cell surface during cellular stress
160	y4015	rpoA	22127885	NP_671308	Y	p-M*	DNA-directed RNA polymerase alpha subunit	12079822 (6%)	12064543 (29%)	4420366 (20%)	147030 (18%)	0.0335149	0.303274	2005766	19858712	3710016	5795792	484	1-284 (L) incl. 1-12; 1-310 (L) incl. 1-12	155	4.98	36714	C		0		N		Transcription	DNA-dependent RNA polymerase	Subunit of RNA polymerase
30	YPKMT067	caf1M	31795236	NP_857694		p-M*	periplasmic chaperone for F1 capsule antigen					+		39801910*	9419818		2395472	503	34-250 (M); 34-250 (L)		8.38	28847	OM		0		Y	24-25	Motility and secretion / Intracellular trafficking and secretion	Protein folding and stabilization	Capsular biogenesis, outer membrane fimbrial usher protein PapD
158	Y1069	ymt	31795399	NP_857852	Y	p-M*	murine toxin	61404366 (18%)	10898641 (51%)	1143828 (15%)	557178 (246%)	0.00551385	0.206507	5754524	20860072	3211484	2120680	646	26-583 (L); 26-583 (M); 40-583;	64	5.6	67675	U		0		N		Cellular processes	Toxin production and resistance	Virulence factor of Y. pestis with phospholipase D activity
215	y0048	glpX	22123969	NP_667392		C/R	fructose 1,6-bisphosphatase II					+		+		+	463889	470	13-352 (L) incl. 13-16; 13-352 (L) incl. 13-16		5.94	40405	U		0		N		Unknown function	General	Dimeric enzyme dependent on Mg(2+) or Mn(2+)
185	y0161	pyrB	22124081	NP_667504		C/R	aspartate carbamoyltransferase catalytic subunit	4840618 (14%)	1265451 (18%)	N.A.	423360 (68%)	0.0123874	0.840272	3184161	7885414		3857726	829	2-280 (L) incl. 2-8 and 9-18; 2-297 (M) incl. 2-8 and 9-18		5.69	34595	C		0		N		Purines, pyrimidines, nucleosides, and nucleotides	Pyrimidine ribonucleotide biosynthesis	Catalyzes the transfer of the carbamoyl moiety from carbamoyl phosphate to L- aspartate
192	y0223	cspI	22124143	NP_667566		C/R	cold shock-like protein					+		12968590	6523365	8562616		111	49-60 (M); 49-60 (L);		7.9	11148	C		0		N		Cellular processes	Adaptations to atypical conditions	Protein of unknown function
151	y0244	(ssuD)	22124164	NP_667587		C/R	alkanesulfonate monooxygenase					+		+	+		510754	333	26-315 (M); 26-315 (L); 26-272 (L); 26-315 (L)	86	5.8	41579	U		0		N		Unknown function	General	Monooxygenase component, second component is integral membrane protein
239	y0303	metL	22124220	NP_667643		C/R	bifunctional aspartate kinase II / homoserine dehydrogenase II	N.A.	N.A.	N.A.	309687 (108%)	+			+	+	169730	421	1-806 incl. 1-13 (L); 1-695 incl. 1-13 (L);	73	5.75	89593	U		0		N		Amino acid biosynthesis	Aspartate family	Methionine biosynthesis
161	y0308	ppc	22124225	NP_667648		C/R	phosphoenolpyruvate carboxylase	4147298 (16%)	1108520 (97%)	N.A.	N.A.	0.00688225		1625928	2983366	+	663804	656	213-699 (L); 264-626 (L); 213-699 M)	159	5.54	101067	U		0		N		Energy metabolism	Other	Phosphoenolpyruvate carboxylase activity, linked to PTS system
130	y0345	ilvC	22124261	NP_667684	Y	C/R	ketol-acid reductoisomerase	17751293 (7%)	N.A.	1666494 (34%)	451251 (55%)	0.00344288		7929718	3576030	1701004	252191	833	2-477 (L) incl. 2-11 and 12-19; 2-492 (L)	76	5.35	54243	C		0		N		Amino acid biosynthesis	Pyruvate family	Isoleucine / leucine biosynthesis
194	y0361	rho	22124276	NP_667699		C/R	transcription termination factor Rho					+		+	+	1666812	6615096	867	67-417 (M); 1-418 incl. 1-7 (L); 31-417 (L); 67-417 (M); 31-379 (L)	131	7.12	46887	C		0		N		Transcription	Transcription factors	RNA-DNA helicase that actively releases nascent mRNAs from paused transcription complexes
240	y0366	rffG	22124281	NP_667704		C/R	dTDP-glucose 4,6-dehydratase					+		+			124569	343	6-352 (L) incl. 6-21 (L); 37-357 (L)		5.38	39966	U		0		N		Cell envelope	Biosynthesis and degradation of surface polysaccharides and lipopolysaccharides	Possibly involved in dTDP rhamnose/lipopolysaccharide biosynthesis
241	y0401	-	22124316	NP_667739		C/R	predicted hydrolase	1906453 (15%)	N.A.	N.A.	274443 (51%)	0.00930965		1558551		+	966728	240	78-312 (L); 78-199 (M); 78-310 (L); 78-312 (L); 97-270 (L)		5.88	36073	C		0		N		Unknown function	General	Predicted hydrolase of HAD superfamily
169	y0483	rplL	22124398	NP_667821		C/R	50S ribosomal subunit protein L7/L12	21253356 (12%)	24745112 (42%)	2260949 (92%)	N.A.	0.0320172	0.0679959	5904096	41141292	1516002	812366	302		123	4.47	12523	U		0		N		Protein synthesis	Ribosomal proteins: synthesis and modification	Ribosomal protein, 50S subunit
308	y0484	rpoB	22124399	NP_667822	Y	C/R	DNA-directed RNA polymerase subunit beta	13281817 (9%)	3780100 (96%)	N.A.	1178960 (9%)	0.0130687	0.783341	2745694	3911324	2527920	332253	779	1-1328 (L) incl. 1-8; 38-1314 (L); 89-1262 (M);	419	5.16	150751	C		0		N		Transcription	DNA-directed RNA polymerase activity	Catalyzes transcription of DNA into RNA using the four ribonucleoside triphosphates as substrates, catalytic core
	y0485	rpoC	22124400	NP_667823	Y	C/R	DNA-directed RNA polymerase subunit beta'					+		621613	208939		+	131	996-1079 (M); 956-1152 (L)	1520	6.87	156989	C		0		N		Transcription	Transcription factors	Catalyzes transcription of DNA into RNA using the four ribonucleoside triphosphates as substrates, catalytic core
242	y0557	terB	22124471	NP_667894		C/R	tellurium resistance protein	N.A.	N.A.	N.A.	236456 (74%)	+		+	+	+	193640	425	81-136 (M); 9-136 (L) incl. 9-15 (L); 16-136 (L) incl. 16-24		5.27	16733	C		0		N		Cellular processes	Adaptations to atypical conditions	Possibly involved in stress response, Colicin and tellurite resistance
184	y0638	(spoU)	22124552	NP_667975		C/R	23S rRNA (guanosine-2'-O-)-methyltransferase	N.A.	1569011 (42%)	N.A.	N.A.	+			2877093		+	164			6.18	26876	C		0		N		Protein synthesis	tRNA and rRNA base modification	Putative 23S rRNA guanosine 2'-O methyltransferase
173	y0645	rpsF	22124559	NP_667982	Y	C/R	30S ribosomal protein S6	6603312 (9%)	6978952 (87%)	7862594 (41%)	2004925 (22%)	0.0696647	1.55996	2362000	21510666	9473220	2041620	280	3-130 (L) incl. 3-24; 25-130 (M); 39-130; 25-104	461	5.34	14998	C		0		N		Protein synthesis	Ribosomal proteins: synthesis and modification	Ribosomal protein, 30S subunit
176	y0647	rplI	22124561	NP_667984	Y	C/R	50S ribosomal protein L9	4865300 (72%)	15600062 (62%)	3857741 (24%)	N.A.	0.0977533	0.18403	5741446	36278696	2722978	+	611		213	6.3	15852	C		0		N		Protein synthesis	Ribosomal proteins: synthesis and modification	Ribosomal protein, 50S subunit
149	y0668	mdh	22124582	NP_668005		C/R	malate dehydrogenase	12574772 (25%)	1942877 (76%)	1572496 (12%)	655127 (23%)	0.00974374	1.44922	6730634	3227069	1782126	561018	331	57-308 (L); 88-308 (L); 57-272 (M)	144	5.53	32718	MSL		0		Y	18-19	Energy metabolism	TCA cycle	Periplasmic protein in Y. pestis
174	y0672	rplU	22124586	NP_668009		C/R	50S ribosomal protein L21	N.A.	4692047 (10%)	N.A.	N.A.	+			5362995		+	107		70	10.05	13576	C		0		N		Protein synthesis	Ribosomal proteins: synthesis and modification	Ribosomal protein, 50S subunit
133	y0688	infB	22124602	NP_668025	Y	C/R	translation initiation factor IF-2	N.A.	526615 (163%)	N.A.	145679 (26%)	+	0.694799	+	868616	+	742674	330	8-874 (L) incl. 8-19; 8-858 (M) incl. 8-19; 209-874 (L); 382-874 (L)	84	5.75	97793	C		0		N		Protein synthesis	Translation factors	Enzyme associated with ribosome
287	y0689	rbfA	22124603	NP_668026		C/R	ribosome-binding factor A	N.A.	N.A.	1080320 (52%)	N.A.	+		+	+	481092	+	67	36-101 (M); 50-139 (L); 36-139 (L)		7.93	17332	C		0		N		Transcription	RNA processing	Associates with free 30S ribosomal subunits
250	y0784	panD	22124697	NP_668120		C/R	aspartate-alpha-decarboxylase					+		2108646	2811953		2811953	111	55-116 (L); 55-116 (M); 55-126 (L)		7.68	14125	U		0		N		Biosynthesis of cofactors, prosthetic groups, and carriers	Pantothenate and coenzyme A	Pantothenate biosynthesis
135	y0785	panC	22124698	NP_668121		C/R	pantoate-beta-alanine ligase	N.A.	N.A.	N.A.	484893 (41%)	+		584751			323701	367	1-246 (L) incl. 1-11		5.46	31866	C		0		N		Biosynthesis of cofactors, prosthetic groups, and carriers	Pantothenate and coenzyme A	Pantothenate cofactor biosynthesis
136	y0814	eno	22124727	NP_668150		C/R	phosphopyruvate hydratase (enolase)	21885084 (27%)	5921874 (44%)	12629328 (48%)	N.A.	0.018025	1.58709	1702456	11921870	2211178	520022	557	11-426 (L) incl. 11-16; 17-419 (M) incl. 17-46; 11-419	279	5.18	45497	C		0		N		Energy metabolism	Glycolysis/gluconeogenesis	Glycolytic enzyme reported as a cell surface membrane-associated protein
64	y0843	(deoR5)	22124754	NP_668177		C/R	transcriptional regulator	N.A.	N.A.	N.A.	131107 (38%)	+		+	+		124632	410	90-322 (L); 308-322 (L)		6.16	36769	C		0		N		Regulatory functions	Other	Sugar-binding and Sigma factor-related domains
216	y0881	recA	22124791	NP_668214	Y	C/R	recombinase A	N.A.	N.A.	N.A.	1002904 (31%)	+		3008364	+	+	709996	216	74-311 (L);	132	5.12	38034	U		0		N		DNA metabolism	DNA replication, recombination, and repair	Catalyses hydrolysis of ATP, SOS response
	y0892	ffh	22124802	NP_668225		C/R	signal recognition particle protein (SRP54)					+				+	+	276	235-453 (L); 22-453 (L)	84	9.6	49748	C		0		N		Protein fate	Protein and peptide secretion and trafficking	Part of signal recognition particle complex; has signal peptide-binding domain
217	y0895	(rimM)	22124805	NP_668228		C/R	16S rRNA-processing protein	N.A.	820463 (6%)	N.A.	N.A.	+		401319	1013057	+		372			4.8	21297	C		0		N		Unknown function	General	Accessory protein needed for efficient assembly of 30S ribosome subunit
65	y0904	tyrA	22124813	NP_668236		C/R	bifunctional chorismate mutase/prephenate dehydrogenase	N.A.	N.A.	N.A.	161422 (29%)	+		+			237437	196	1-362 (L) incl. 1-9		5.45	42339	C		0		N		Amino acid biosynthesis	Aromatic amino acid family	Prephenate dehydrogenase and chorismate mutase
138	y0960	pepD	22124867	NP_668290		C/R	aminoacyl-histidine dipeptidase (peptidase D)	4391207 (27%)	2094387 (N/A)	357922 (60%)	408919 (17%)	0.0198649	0.617562	293820	2473720	577184	297632	423	50-333 (M); 50-389 (L)		5.45	53187	C		0		N		Protein fate	Degradation of proteins, peptides, and glycopeptides	Proteolytic enzyme
	y1315	(yfhA)	22125215	NP_668638		C/R	predicted two-component transcriptional regulator					+					+	202	70-231 (L)		7.18	50714	C		0		N		Regulatory functions	Other	Sigma-54 interacting regulator involved in membrane fusion and proteoplysis
69	y1331	suhB	22125230	NP_668653		C/R	suppressor protein					+		9948941	3533706		+	722	14-267 (L) incl. 14-21		6.67	29251	C		0		N		Fatty acid and phospholipid metabolism	Biosynthesis	Inositol-monophosphatase activity with global regulatory functions
180	y0769	upp	22125306	NP_668729		C/R	uracil phosphoribosyltransferase	1279146 (70%)	1481606 (73%)	675672 (32%)	N.A.	0.0399455	0.339379	902875	3227069	509974	1159496	386	81-178 (L); 24-278 (M); 14-178 (L) incl. 14-18		6.13	23957	C		0		N		Energy metabolism	Pyruvate dehydrogenase	Salvage of nucleosides and nucleotides
123	y1417	bcp	22125315	NP_668738		C/R	thioredoxin-dependent thiol peroxidase	6056159 (10%)	1615536 (44%)	N.A.	N.A.	0.00686865		5129577	3137125		+	396			5.15	17787	U		0		N		Unknown function	General	Detoxification enzyme with antioxidant functions
96	y1487	ptsI	22125384	NP_668807		C/R	PTS system phosphoenolpyruvate-protein phosphotransferase	7612236 (21%)	1314444 (50%)	2250476 (17%)	336403 (15%)	0.012969	1.91693	1996982	2353931	1659758	1461840	517	1-559 (M) incl. 1-15 and 16-28 ; 1-559 (M) incl. 1-15 and 16-28; 16-559 (L)	61	4.83	63452	C		0		N		Transport and binding proteins	Carbohydrates, organic alcohols, and acids	PEP-dependent phosphotransferase system
178	y1489	cysK	22125386	NP_668809		C/R	cysteine synthase A	40753944 (7%)	6712286 (9%)	1161128 (17%)	984673 (199%)	0.00634932	0.497182	4379392	7434669	5273656	1838636	909		413	5.25	34354	U		0		N		Amino acid biosynthesis	Serine family	Forms a complex with serine acetyltransferase CysE
306	y1507	-	22125404	NP_668827	Y	C/R	aminotransferase	5705130 (22%)	3830276 (62%)	2733839 (21%)	511474 (40%)	0.0322668	0.866548	4521157	2406999	1074384	2939740	413		75	6.81	46099	C		0		N		Cellular processes	Other	Involvement in biological processes unknown
	y1777	ndh	22125671	NP_669094		C/R	respiratory NADH dehydrogenase					+		+			+	279	33-425 (L)		8.47	47436	U		0		N		Energy metabolism	Aerobic	Membrane-associated NADH dehydrogenase complex, FAD-containing subunit
142	y1876	(kdgR)	22125769	NP_669192		C/R	regulator (predicted transcriptional regulator of IclR family)	1065336 (59%)	N.A.	N.A.	656636 (23%)	0.0398607		657769	+		649895	352	9-259 (L) incl. 9-18; 9-259 (L); 31-259 (M); 31-259 (L)		5.5	29947	C		0		N		Regulatory functions	Other	Transcriptional regulator possibly involved in isocitrate lyase metabolism
245	y1947	cfa	22125839	NP_669262		C/R	cyclopropane fatty acyl phospholipid synthase	N.A.	N.A.	N.A.	350973 (9%)	+		817413	1561714		+	180	111-342 (M); 144-342 (L); 144-244 (L)		6.32	44535	C		0		N		Fatty acid and phospholipid metabolism	Biosynthesis	Phospholipid biosynthesis; outer membrane biogenesis
269	y1990	tpx	22125882	NP_669305		C/R	thiol peroxidase	21321984 (8%)	2722683 (35%)	4244911 (16%)	N.A.	0.00710275	1.16025	8724638	2877855	3580090	498682	226		107	6.7	20848	U		0		N		Cellular processes	Detoxification	Shows substrate specificity for alkyl hydroperoxides
	y2067	(yciM)	22125957	NP_669380		C/R	hypothetical protein y2067 (predicted N-acetylglucosaminyl transferase)					+				+	+	377	38-350 (L)		5.94	44764	C		0		Y	25-26	Unclassified	Role category not yet assigned	Putative N-acetylglucosaminyl-transferase with tetratricopeptide domain
267	y2101	-	22125990	NP_669413		C/R	putative oxidoreductase	4147248 (14%)	N.A.	514669 (27%)	N.A.	0.00237794		4090209	509432	511286	2562442	304			5.61	38102	C		0		N		Unknown function	General	Contains NAD-binding Rossmann fold
	y2132	fnr	22126020	NP_669443		C/R	fumarate/nitrate reduction transcriptional regulator					+					+	117	146-227 (L)		7.68	28344	C		0		N		Regulatory functions	Other	Catabolite gene activator, response regulator with sensory and DNA-binding domain
	y2139	rstA	22126027	NP_669450		C/R	DNA-binding response regulator in two-comp. regulatory system w/ RstB					+					+	104	42-246 (L)		5.52	30316	C		0		N		Regulatory functions	Other	Phosphorelay two-component signal transduction regulator of OmpR family regulon; sensor RstA
191	y2165	gapA	22126053	NP_669476		C/R	glyceraldehyde-3-phosphate dehydrogenase	32631860 (48%)	5510392 (96%)	3312020 (16%)	N.A.	0.00629287	0.447293	10946136	15066548	1723074	418552	636		859	6.19	36105	C		0		N		Energy metabolism	Glycolysis/gluconeogenesis	Catalyzes formation of 3-phospho-D-glyceroyl phosphate from D-glyceraldehyde 3-phosphate
	y2175	(ycgB)	22126063	NP_669486		C/R	hypothetical protein y2175					+					+	149	78-235 (L)		5.66	61140	U		0		N		Unclassified	Role category not yet assigned	Putative sporulation protein
	y2238	-	22126124	NP_669547		C/R	hypothetical protein y2238 (putative molecular chaperone)					+		+			+	149	84-239 (L)		5.12	27129	U		0		N		Unknown function	General	Putative metal-dependent glycoprotease and chaperone
307	y2244	zwf	22126130	NP_669553	Y	C/R	glucose-6-phosphate 1-dehydrogenase	3380565 (65%)	570985 (53%)	918304 (66%)	367033 (39%)	0.0165755	2.81135	1488951	1084658	437730	2164596	489	18-476 (M) incl. 18-24; 64-529 (L)	153	5.97	60812	C		0		N		Energy metabolism	Pentose phosphate pathway	Catalyzes the formation of D-glucono-1,5-lactone 6-phosphate from D-glucose 6-phosphate
	y2262	(cmoB)	22126148	NP_669571		C/R	enzyme (predicted S-adenoyl-L-methionine-dependent methyltransferase)					+		+			+	101			5.89	36714	C		0		N		Unknown function	Enzymes of unknown specificity	S-adenosyl-methionine-dependent methyltransferase
190	y2290	prfA	22126175	NP_669598		C/R	peptide chain release factor 1	N.A.	541274 (23%)	N.A.	N.A.	+		+	504562	+	2085306	348	41-336 (L); 41-328 M)		5.07	40766	C		0		N		Protein synthesis	Translation factors	Peptidyl-tRNA hydrolase
100	y2524	ftn	22126406	NP_669829		C/R	cytoplasmic ferritin	9158109 (55%)	3592727 (20%)	N.A.	N.A.	0.0101011		5722432	5384532		+	269	72-193 (M); 72-193 (M); 72-206 (L); 173-206 (L)	81	5.62	23613	C		1		N		Transport and binding proteins	Cations and iron carrying compounds	Intracellular sequesteration of iron
	y2751	(rlmL)	22126629	NP_670052		C/R	oxidoreductase					+					+	127	420-448 (L)		8.8	79736	U		0		N		DNA metabolism	DNA replication, recombination, and repair	Predicted rRNA methyltransferase (E. coli)
283	y2755	pyrD	22126632	NP_670055		C/R	dihydroorotate dehydrogenase	N.A.	N.A.	1466100 (85%)	N.A.	+		+	+	895640	+	436	103-305 (M); 103-336 (L)	77	8.24	37037	C		0		N		Purines, pyrimidines, nucleosides, and nucleotides	Pyrimidine ribonucleotide biosynthesis	Catalyzes the conversion of dihydroorotate to orotate in the pyrimidine biosynthesis pathway
103	y2781	rpsA	22126658	NP_670081	Y	C/R	30S ribosomal protein S1	10782911 (50%)	24735783 (52%)	8171911 (20%)	2768268 (36%)	0.0901911	0.52694	3571016	30511304	3759588	932028	1296	15-450 (M) incl. 15-25; 15-552 (L) incl. 15-25; 44-479 (M); 34-552 (L)	64	4.96	61362	C		0		N		Protein synthesis	Ribosomal proteins: synthesis and modification	Binds mRNA to ribosome
224	y2821	poxB	22126698	NP_670121		C/R	pyruvate dehydrogenase	2262009 (30%)	N.A.	N.A.	161325 (113%)	0.00461227		15956404	1786730	+	2318436	182			5.8	62388	C		0		N		Energy metabolism	Other	Putative enzyme in membrane-associated pyruvate dehydrogenase complex; thiamine pyrophosphate cofactor
146	y3119	accA	22126995	NP_670418		C/R	acetyl-CoA carboxylase carboxyltransferase subunit alpha	1123459 (48%)	N.A.	1022987 (7%)	722625 (82%)	0.0590451		770860	+	884604	3250474	607	28-277 (M); 32-287 (M); 19-287 (L) incl. 19-27; 2-287 (L) incl. 2-18		5.48	35644	C		0		N		Fatty acid and phospholipid metabolism	Biosynthesis	Possibly membrane-associated acetyl-CoA carboxylase complex
147	y3135	tsf	22127012	NP_670435		C/R	elongation factor Ts	13399480 (39%)	4443973 (15%)	3225995 (42%)	583797 (178%)	0.0159704	0.870172	7147868	6483588	1958138	2567790	674	56-269 (M); 56-283 (L); 88-283 (L)	119	5.21	30816	C		0		N		Protein synthesis	Translation factors	EF-Ts dimer associates with EF-Tu-GTP complex reactivating GTP
171	y3137	rpsB	22127013	NP_670436		C/R	30S ribosomal protein S2	N.A.	5636589 (157%)	1769642 (84%)	N.A.	+	0.233642	1170566	7785652		+	111		156	7.78	30067	C		0		N		Protein synthesis	Ribosomal proteins: synthesis and modification	Ribosomal protein, 30S subunit
179	y3307	fba	22127183	NP_670606		C/R	fructose-bisphosphate aldolase	24672946 (3%)	4488649 (38%)	2222726 (60%)	508534 (123%)	0.00774348	0.653063	4882068	7751403	1705804	751146	428		74	5.71	39332	U		0		N		Energy metabolism	Glycolysis/gluconeogenesis	Catalyzes the formation of glycerone phosphate and glyceraldehyde 3-phosphate
162	y3310	tktA	22127186	NP_670609		C/R	transketolase	14049576 (52%)	2804280 (71%)	1130567 (41%)	N.A.	0.00668131	0.300024	2600644	7621999	1021818	293562	1423		574	5.8	72113	C		1		N		Energy metabolism	Pentose phosphate pathway	Catalyzes the formation of ribose 5-phosphate and xylulose 5-phosphate
303	y3499	(yqhD)	22127373	NP_670796		C/R	oxidoreductase	9816774 (5%)	N.A.	N.A.	N.A.	+		5985421	+	1240437	+	314	1-365 (M) incl. 1-11; 32-340 (M); 32-375 (L)		5.72	42071	C		0		N		Energy metabolism	Other	Fe- and NAD(P)-dependent alcohol dehydrogenase
	y3524	(rfaE)	22127398	NP_670821		C/R	bifunct. heptose 7-phosphate kinase/heptose 1-phosphate adenyltransferase					+		+			+	206	118-386 (L); 48-386 (L)	66	5.53	52004	C		0		N		Cell envelope	Biosynthesis and degradation of surface polysaccharides and lipopolysaccharides	Possibly involved in biosynthesis of heptose precursor of LPS
	y3529	cca	22127403	NP_670826		C/R	multifunct. tRNA nucleotidyl transferase/2'3'-cyclic phosphodiesterase					+			+		+	157	1-364 (L) incl. 1-11; 335-364 (L)		6.03	46488	C		0		N		Protein synthesis	tRNA aminoacylation	2' nucleotidase involved in ribosomal structure and biogenesis, APT/CTP-binding domain
	y3537	rpoD	22127411	NP_670834		C/R	RNA polymerase sigma factor RpoD					+		+	+		+	174	260-597 (L); 122-603 (L)		4.74	72544	C		0		N		Regulatory functions	Other	Involved in transcription initiation
	y3630	murF	22127504	NP_670826		C/R	D-alanine:D-alanine-adding enzyme [Yersinia pestis KIM]					+		+		+	+	68	107-450 (L); 442-450 (L)		5.39	48568	C		0		N		Cell envelope	Biosynthesis and degradation of murein sacculus and peptidoglycan	UDP-N-acetylmuramyl pentapeptide synthase; inner membrane-associated peptidoglycan precursor biosynthesis
187	y3631	murE	22127505	NP_670928		C/R	UDP-N-acetylmuramoylalanyl-D-glutamate--2,6-diaminopimelate ligase	N.A.	1221502 (2%)	N.A.	N.A.	+		+	885901	+		412	31-484 (M); 31-495 (L); 111-495 (L)	81	5.56	53057	C		0		N		Cell envelope	Biosynthesis and degradation of murein sacculus and peptidoglycan	UDP-N-acetylmuramyl tripeptide synthase; inner membrane-associated peptidoglycan precursor biosynthesis
126	y3693	carA	22127567	NP_670990		C/R	carbamoyl-phosphate synthase small subunit	3403990 (6%)	N.A.	N.A.	N.A.	+		2055446	6215266		2953496	485			5.56	43757	U		0		N		Purines, pyrimidines, nucleosides, and nucleotides	Pyrimidine ribonucleotide biosynthesis	Subunit of carbamoylphosphate synthase enzyme complex
249	y3697	lytB	22127571	NP_670994		C/R	4-hydroxy-3-methylbut-2-enyl diphosphate reductase	N.A.	368966 (43%)	N.A.	N.A.	+			447771			276	33-212 (M); 18-315 (L) incl. 18-32		5.31	35984	C		0		N		Biosynthesis of cofactors, prosthetic groups, and carriers	Other	Isoprenoid biosynthesis, iron-sulfur cluster protein
181	y3804	glnA	22127675	NP_671098		C/R	glutamine synthetase	N.A.	4846996 (12%)	N.A.	N.A.	+		4246945	5351391			400	35-455 (M); 37-455 (M); 57-434 (L); 111-434 (L)		5.16	52745	C		0		N		Amino acid biosynthesis	Glutamate family	Forms glutamine from ammonia and glutamate and involved in assimilation of ammonia
106	y3858	gdhA	22127729	NP_671152	Y	C/R	glutamate dehydrogenase	5467134 (71%)	1784986 (91%)	N.A.	N.A.	0.00840673		3185888	14442134	+	+	876	18-448 (L) incl. 18-30; 18-437 (M) incl. 18-30; 55-391	336	6.61	48787	C		0		N		Amino acid biosynthesis	Glutamate family	Glutamate metabolism
	y3913	(yhgF)	22127783	NP_671206		C/R	hypothetical protein y3913					+		234935	+	8145734	+	483	1-789 (L) incl. 1-7; 54-756 (M)	82	5.99	87464	C		0		N		Unknown function	General	Similar to putative paral putative RNase R of Salmonella typhimurium; predicted transcriptional accessory protein
	y3990	rplC	22127860	NP_671283	Y	C/R	50S ribosomal protein L3					+		+	13983818	5395988	6970722	164		270	9.91	22278	U		0		N		Protein synthesis	Ribosomal proteins: synthesis and modification	Binds near the 3' end of the 23S rRNA
	y4001	rplE	22127871	NP_671294	Y	C/R	50S ribosomal protein L5					+			504562	+	2085306	441		261	9.59	20308	C		0		N		Protein synthesis	Ribosomal proteins: synthesis and modification	Part of 50S and 5S/L5/L18/L25 subcomplex
Part 2. Protein annotations, descriptions and mass spectrometry data pertaining to tryptic peptide analysis by 2D-LC-MS/MS experiments ab)
	Locus tag	Gene name	Acc. no. gi|	Acc. no.		Category	Protein name and description													MS score	pI	Mr	P-SO RTb	BO	TMHMM	Lipo-P	Signal-P	Signal-P (HMM)	Main functional role (CMR)	Sub-role (CMR)	(Putative) protein motifs and functions
																								MP
	y0046	glpF	22123967	NP_667390.1			facilitator for glycerol uptake													121	5.52	29766	CM		6		N		Transport and binding proteins	Other	Major intrinsic protein transporter family (MIP)
	y0074	secB	22123995	NP_667418.1			protein export; molecular chaperone													106	4.09	17793	C		0		N		Protein fate	Protein and peptide secretion and trafficking	Sec secretion apparatus component
	y0076	-	22123997	NP_667420.1			hypothetical protein y0076													160	9.37	15916	C		1		N		Unknown function	General	Putative Rhodanese-related sulfurtransferase in Salmonella typhimurium LT2
	y0106	gltS	22124026	NP_667449.1			sodium/glutamate symporter													222	8.23	42697	CM		11		N		Transport and binding proteins	Amino acids, peptides and amines	Sodium ion / glutamate symporter family
	y0134	rplM	22124054	NP_667477.1			50S ribosomal subunit protein L13													85	9.91	16564	C		0		N				50S ribosome subunit
	y0139	degS	22124059	NP_667482.1			serine endoprotease													127	6.12	38349	P		1		Y	34-35	Protein fate	Degradation of proteins, peptides, and glycopeptides	Responses to unfolded protein stress in periplasmic space, inner membrane-bound
	y0144	(yrbD)	22124064	NP_667487.1			ATP-binding protein of putative ABC superfamily transporter y0144													287	5.33	20289	U		1		N		Transport and binding proteins	Unknown substrate	ABC transporter binding protein for toluene tolerance
	y0166	treB	22124086	NP_667509.1			PTS system enzyme IIBC													63	9.01	52713	CM		11		N				Glucose/maltose/N-acetylglucosamine-specific transporter of PEP-PTS system
	y0195	-	22124115	NP_667538.1			hypothetical protein y0195													73	5.75	116479	OM		0		N		Unknown function	General	Putative exported protein
	y0239	(yjcD)	22124159	NP_667582.1			putative symporter for nucleobases/cations													61	5.82	46218	CM		13		N		Unknown function	General	Family includes permeases for diverse substrates such as xanthine, uracil and vitamin C
	y0296	ftsN	22124214	NP_667637.1			essential cell division protein													99	10.19	30525	CM		1		N		Cellular processes	Cell division	Has large periplasmic C-terminal domain and localizes to the division site
	y0300	(yiaA)	22124218	NP_667641.1			hypothetical protein y0300													74	6.23	17037	CM		4		N		Unknown function	General	Similar to E. coli inner membrane protein YiaA
	y0372	wecF	22124287	NP_667710.1			TDP-Fuc4NAc:lipidII transferase													61	9.4	51619	CM		11		N		Cell envelope	Biosynthesis and degradation of murein sacculus and peptidoglycan	Enzyme participating in synthesis of enterobacterial common antigen
	y0384	(clcA)	22124299	NP_667722.1			hypothetical protein y0384, putative outer membrane lipoprotein													403	6.07	6622	U		0	OM-LP	Y	23-24	Cell envelope	Other	Putative outer membrane lipoprotein in Salmonella typhimurium LT2
	y0413	-	22124328	NP_667751.1			putative inner membrane protein y0413													68	9.47	15862	U		1		Y	19-20	Cell envelope	Other	Similar to Salmonella typhimurium LT2 putative inner membrane protein YhhM
	y0437	ugpC	22124352	NP_667775.1			ATP-binding component of n-glycerol-3-phosphate ABC transporter													60	7.11	39461	C		1		N		Transport and binding proteins	Carbohydrates, organic alcohols, and acids	ATP-binding subunit of ABC transporter
	y0451	ubiB	22124366	NP_667789.1			putative ubiquinone biosynthesis protein UbiB													149	6.86	62388	CM		1		N		Biosynthesis of cofactors, prosthetic groups, and carriers	Menaquinone and ubiquinone	2-octaprenylphenol hydroxylase
	y0452	tatA	22124367	NP_667790.1			Sec-independent protein translocase protein TatA													206	6.56	9383	U		1		N		Unknown function	General	Subunit of twin arginine transporter protein translocation apparatus
	y0454	tatC	22124369	NP_667792.1			TatABCE protein translocation system subunit													85	7.74	28706	CM		6		N		Unknown function	General	Subunit of twin arginine transporter protein translocation apparatus
	y0480	rplK	22124395	NP_667818.1			50S ribosomal subunit protein L11													190	9.41	14811	U		0		N		Protein synthesis	Ribosomal proteins: synthesis and modification	50S ribosome subunit
	y0481	rplA	22124396	NP_667819.1			50S ribosomal subunit protein L1													158	9.56	24787	U		0		N		Protein synthesis	Ribosomal proteins: synthesis and modification	50S ribosome subunit
	y0482	rplJ	22124397	NP_667820.1			50S ribosomal subunit protein L10													232	9.33	17722	U		0		N		Protein synthesis	Ribosomal proteins: synthesis and modification	50S ribosome subunit
	y0511	gltP	22124426	NP_667849.1			glutamate/aspartate:proton symporter													90	8.92	47022	CM		12		Y	28-29	Transport and binding proteins	Amino acids, peptides and amines	Dicarboxylate/Amino Acid:Cation Symporter (DAACS) Family, proton/sodium ion:glutamate/aspartate symporter
	y0558	terC	22124472	NP_667895.1			putative tellurium resistance protein													242	6.75	35248	CM		8		Y	28-29	Cellular processes	Detoxification	Putative phage inhibition and colicin resistance
	y0570	plsB	22124484	NP_667907.1			glycerol-3-phosphate acyltransferase													55	9.33	99096	U		1		N				Involved in phospholipid biosynthesis
	y0630	hfq	22124544	NP_667967.1			putative host factor I for bacteriophage Q beta replication													193	6.9	11124	U		0		N		Regulatory functions	Other	Stimulates the elongation of poly(A) tails
	y0800	-	22124713	NP_668136.1			chloride channel protein													275	9.34	51040	CM		11		N		Transport and binding proteins	Anions	Acts as an electrical shunt for an outwardly-directed proton pump (CIC chloride carrier channel family)
	y0897	rplS	22124807	NP_668230.1			50S ribosomal subunit protein L19													167	10.59	13082	C		0		N		Protein synthesis	Ribosomal proteins: synthesis and modification	50S ribosome subunit
	y0946	fadE	22124853	NP_668276.1			putative acyl-CoA dehydrogenase													137	8.42	88912	CM		6		N		Central intermediary metabolism	Other	Functions in fatty acid oxidation
	y0953	nqrC	22124860	NP_668283.1			Na-translocating NADH ubiquinone oxidoreductase, gamma chain													63	9.28	31201	U		2		Y	52-53	Energy metabolism	Electron transport	One of the six subunits of one of three families of respiratory NADH dehydrogenases; flavin cofactor
	y0956	nqrF	22124863	NP_668286.1			Na-translocating NADH ubiquinone oxidoreductase, beta chain													102	4.95	45426	C		1		Y	24-25	Energy metabolism	Electron transport	One of the six subunits of one of three families of respiratory NADH dehydrogenases; flavin cofactor
	y0994	secF	22124901	NP_668324.1			protein secretion, membrane protein													352	5.2	37463	CM		6		Y	24-25			Transporter of multidrug/solvent efflux (RND family), protein export
	y1017	-	22124924	NP_668347.1			major facilitator family transport protein													87	9.3	48758	CM		12		N		Transport and binding proteins	Other	Putative multidrug efflux pump of MFS superfamily
	y1020	cyoB	22124927	NP_668350.1			cytochrome o ubiquinol oxidase subunit I													56	6.6	74067	CM		14		N		Energy metabolism	Electron transport	Integral membrane protein of the CyoABCD cytochrome bo oxidase complex, electron transport chain
	y1044	-	22124951	NP_668374.1			glycoprotein/polysaccharide metabolism													125	6.71	17903	U		0	OM-LP	Y	26-27	Cell envelope	Other	Similar to predicted outer membrane lipoprotein YbaY
	y1066	hemH	22124973	NP_668396.1			ferrochelatase													52	7.1	36390	C		1		N		Biosynthesis of cofactors, prosthetic groups, and carriers	Heme, porphyrin, and cobalamin	Involved in protoheme biosynthesis; in some organisms this protein is membrane-associated
	y1086	rosB	22124991	NP_668414.1			putative potassium efflux protein													135	5.24	60459	CM		13		Y	25-26	Transport and binding proteins	Cations and iron carrying compounds	Monovalent cation:proton antiporter family (CPA2 family)
	y1093	-	22124996	NP_668419.1			putative copper exporting ATPase													253	5.3	101733	CM		9		N		Transport and binding proteins	Cations and iron carrying compounds	P-type ATPase superfamily specific for copper transport
	y1096	(ybbK)	22125000	NP_668423.1			putative protease													230	5.49	33468	U		1		N		Unknown function	General	Similar to predicted membrane anchored protease YbbK; prohibition homology (PHB) domain family
	y1101	(ybbP)	22125005	NP_668428.1			putative oxidoreductase / ABC transporter permease													73	9.55	90078	CM		10		Y	35-36	Transport and binding proteins	Amino acids, peptides and amines	Similar to uncharacterized E. coli ABC transporter permease ybbP
	y1120	-	22125024	NP_668447.1			predicted Zn-dependent hydrolases of the beta-lactamase fold													52	8.66	15464	U		2		N		Cell envelope	Other
	y1143	-	22125047	NP_668470.1			conserved hypothetical protein													66	5.71	223992	MSL		2		N		Cell envelope	Other	Putative membrane protein
	y1190	lnt	22125093	NP_668516.1			apolipoprotein N-acyltransferase													123	9.31	59323	CM		8		Y	40-41	Protein fate	Protein modification and repair	Transfer of the fatty acyl group on membrane lipoproteins
	y1264	kdpB	22125164	NP_668587.1			ATPase of high-affinity potassium transport system, B chain													62	6.71	72916	CM		7		N		Unclassified	Role category not yet assigned	Cation-transporting P-type ATPase, one of the components of the high-affinity ATP-driven potassium transport
	y1296	lepB	22125196	NP_668619.1			leader peptidase (signal peptidase I)													55	6.9	36811	CM		2	IM-LP	N		Protein fate	Protein and peptide secretion and trafficking	Cleavage of the amino-terminal leader peptide from secretory proteins
	y1325	hcaT	22125224	NP_668647.1			MFS (major facilitator superfamily) transporter													118	9.8	42436	CM		12		N		Energy metabolism	Other	Putative transporter of 3-phenylpropionate across the inner membrane (MFS family)
	y1352	-	22125251	NP_668674.1			paral putative membrane protein													259	6.32	36418	U		1		N		DNA metabolism	DNA replication, recombination, and repair	Inner membrane protein
	y1395	-	22125293	NP_668716.1			putative divalent cation (magnesium) transporter													192	5.14	54207	CM		5		N		Transport and binding proteins	Cations and iron carrying compounds	Magnesium transporter E (Mgt-E) family
	y1399	(pstA1)	22125297	NP_668720.1			putative inner membrane permease of high-affinity phosphate ABC transporter													122	8.99	81288	CM		10		N		Transport and binding proteins	Anions	ABC transporter permease subunit of phosphonate transporter
	y1499	nupC	22125396	NP_668819.1			permease of transport system for 3 nucleosides													69	8.73	42509	CM		9		N		Transport and binding proteins	Nucleosides, purines and pyrimidines	Concentrative nucleoside transporter (CNT) family
	y1525	yfuB	22125422	NP_668845.1			inner membrane permease of iron ABC transporter													92	9.74	57103	CM		12		N		Transport and binding proteins	Cations and iron carrying compounds	ABC transporter permease subunit of Yfu transporter of iron
	y1630	nuoA	22125525	NP_668948.1			NADH dehydrogenase I chain A													292	9.46	18365	CM		3		Y	43-44	Energy metabolism	Aerobic	Membrane-associated NADH dehydrogenase complex involved in aerobic respiration
	y1639	nuoK	22125534	NP_668957.1			NADH dehydrogenase I chain K													103	6.7	10873	CM		3		N		Energy metabolism	Electron transport	Membrane-associated NADH dehydrogenase complex involved in aerobic respiration
	y1641	nuoM	22125536	NP_668959.1			NADH dehydrogenase I chain M													60	9.04	56788	CM		15		N		Energy metabolism	Aerobic	Membrane-associated NADH dehydrogenase complex involved in aerobic respiration
	y1771	-	22125665	NP_669088.1			putative lipoprotein y1771													60	9.36	16342	U		1		N		Unknown function	General	Similar to putative E. coli lipoprotein YcfL
	y1785	lolC	22125679	NP_669102.1			outer membrane-specific lipoprotein transporter subunit LolC													51	9.12	43105	CM		4		N		Cell envelope	Other	Permease subunit of the ATP-dependent lipoprotein transport system LolCDE
	y1823	motA	22125716	NP_669139.1			flagellar motor protein MotA													89	5.48	32044	CM		4		N		Cellular processes	Chemotaxis and motility	With MotB forms the ion channels that couple flagellar rotation to proton/sodium motive force across the membrane
	y1891	yfeE	22125784	NP_669207.1			putative regulator of yfeABCD													117	9.3	20899	CM		3		N		Regulatory functions	Other	Regulator of Yfe operon for iron import
	y1894	yfeD	22125787	NP_669210.1			permease for iron and manganese ABC transporter													237	8.62	32181	CM		8		N		Unclassified	Role category not yet assigned	ABC transporter permease subunit of Yfe iron transporter
	y1895	yfeC	22125788	NP_669211.1			permease for iron and manganese ABC transporter													115	8.44	31786	CM		8		N		Transport and binding proteins	Cations and iron carrying compounds, Amino acids, peptides and amines, Unknown substrate	ABC transporter permease subunit of Yfe transporter of iron
	y1905	rplT	22125798	NP_669221.1			50S ribosomal subunit protein L20													56	11.56	13503	U		0		N		Protein synthesis	Ribosomal proteins: synthesis and modification	50S ribosome subunit
	y1918	-	22125811	NP_669234.1			undecaprenyl phosphate 4-deoxy-4-formamido-L-arabinose transferase													97	6.08	36398	CM		2		N		Cell envelope	Biosynthesis and degradation of surface polysaccharides and lipopolysaccharides	Lipopolysaccharide modification
	y1945	-	22125837	NP_669260.1			multidrug efflux protein													51	9.68	49369	CM		12		Y	29-30	Cellular processes, Transport and binding proteins	Toxin production and resistance, Other	Multidrug/Oligosaccharidyl-lipid/Polysaccharide (MOP) Flippase family
	y1971	tppB	22125863	NP_669286.1			putative tripeptide transporter permease													58	9.02	56980	CM		14		N				Proton-dependent dipeptide/tripeptide symporter (POT family)
	y1982	pspC	22125874	NP_669297.1			phage shock protein													74	7.93	13455	U		1		N		Cellular processes	Adaptations to atypical conditions	Leucine zipper-containing transcriptional activator of the psp operon in response to infection with bacteriophage
	y1985	(ycjF)	22125877	NP_669300.1			conserved inner membrane protein													69	9.02	39240	CM		4		N		Unclassified	Role category not yet assigned	Similar to conserved inner membrane protein YcjF
	y1994	zntB	22125886	NP_669309.1			Zinc transport protein zntB													64	5.07	37791	U		2		N				CorA metal ion transporter family (MIT family)
	y2042	-	22125933	NP_669356.1			hypothetical protein y2042													89	10.53	27736	CM		6		Y	37-38	Unknown function	General	Putative membrane protein
	y2071	osmB	22125961	NP_669384.1			osmotically inducible lipoprotein B													77	11.01	6809	U		2	OM-LP	Y	23-24	No Data	No Data	Inducible by both osmotic stress and growth phase signals
	y2232	minC	22126118	NP_669541.1			cell division inhibitor													89	7.7	24759	U		1		N		Cellular processes	Cell division	Ensures correct placement of septum during cell division by suppressing formation of septa at aberrant loci
	y2247	msbB	22126133	NP_669556.1			lipid A biosynthesis (KDO)2-(lauroyl)-lipid IVA acyltransferase													91	8.61	37064	CM		1		N		Cellular processes	Adaptations to atypical conditions	Involved in phospholipid biosynthesis
	y2352	chaA	22126236	NP_669659.1			sodium-calcium/proton antiporter													60	6.92	39127	CM		11		N		Transport and binding proteins	Cations and iron carrying compounds	Calcium:cation antiporter 2 (CaCA) family
	y2356	hmsS	22126240	NP_669663.1			inner membrane hemin storage locus protein HmsS													104	6.18	17491	C		2		N		Unclassified	Role category not yet assigned	Required for hemin storage phenotype, part of Hms hemin storage system locus
	y2357	(pgaC)	22126241	NP_669664.1			glycosyltransferase, probably involved in cell wall biogenesis													124	9.68	51996	CM		5		N				Required for hemin storage phenotype, part of Hms hemin storage system locus
	y2367	-	22126251	NP_669674.1			putative integral membrane protein													101	8.5	53936	CM		8		N		Cell envelope	Other	Shows certain similarities to eukaryotic H(+)-transporting ATPases
	y2370	-	22126254	NP_669677.1			putative integral membrane protein													243	5.24	71311	CM		8		Y	23-24	Cell envelope	Other	Iron permease FTR1 family protein
	y2371	-	22126255	NP_669678.1			putative transport protein of MFS family													243	9.83	57777	CM		14		N		Cell envelope	Other	Major facilitator superfamily (MFS) transport protein for multidrug eflux
	y2374	ansP	22126258	NP_669681.1			L-asparagine permease													82	9.1	55288	CM		12		N		Transport and binding proteins	Amino acids, peptides and amines	Amino acid / polyamine cation (APC) family of transporters
	y2447	cycA	22126330	NP_669753.1			symporter of D-alanine, D-serine, and glycine													123	9.48	52278	CM		12		N		Transport and binding proteins	Amino acids, peptides and amines	Amino acid / polyamine cation (APC) family of transporters
	y2449	wrbA	22126332	NP_669755.1			trp repressor binding protein													118	7.07	21477	CM		3		N		Amino acid biosynthesis	Aromatic amino acid family	NAD(P)H:quinone oxidoreductase activity, provides reduced, response to oxidative stress
	y2453	putP	22126336	NP_669759.1			major sodium/proline symporter													57	8.94	53533	CM		13		N		Transport and binding proteins	Cations and iron carrying compounds	Solute:sodium symporter (SSS) family
	y2458	-	22126341	NP_669764.1			putative ATP-binding component of glutamate/aspartate ABC transporter													81	8.91	27972	CM		0		N		Transport and binding proteins	Amino acids, peptides and amines	ABC transporter ATP-binding subunit of putative glutamine/glutamate/asparatate transporter
	y2540	hpaX	22126422	NP_669845.1			hypothetical 4-hydroxyphenylacetate permease													58	9.65	49973	CM		12		N		Transport and binding proteins	Unknown substrate	Major facilitator (MFS) superfamily transporter specific for hydroxyphenylacetate
	y2612	(yeeF)	22126493	NP_669916.1			amino acid permease													70	8.93	50150	CM		12		N		Transport and binding proteins	Other	Amino acid/polyamine organocation transporter (APC) family
	y2615	-	22126495	NP_669918.1			ribose ABC transporter permease													85	9.46	34904	CM		10		N		Transport and binding proteins	Carbohydrates, organic alcohols, and acids	Permease subunit of putative ribose ABC transporter
	y2640	ysuI	22126519	NP_669942.1			putative siderophore biosynthetic protein													69	6.11	50784	U		1		N		Cell envelope, Cellular processes, Protein fate, Regulatory functions, DNA metabolism, Protein synthesis, Unknown function	Cell division, Protein folding and stabilization, DNA replication, recombination, and repair, Degradation of proteins, peptides, and glycopeptides, Ribosomal proteins: synthesis and modification, General , Other	Synthesis and transport of small molecules / cations
	y2654	-	22126533	NP_669956.1			hypothetical protein y2654													112	9.2	16779	CM		4		N		Unknown function	General	Similar to conserved inner membrane protein YohJ of E coli
	y2777	msbA	22126655	NP_670078.1			ATP-binding transport protein; multicopy suppressor of htrB													59	7.16	64592	CM		5		Y	38-39	Transport and binding proteins	Other	Essential for the translocation of lipopolysaccharides from the inner to the outer leaflet of the inner membrane
	y2789	focA	22126667	NP_670090.1			probable formate transporter													50	7.04	30999	CM		6		N		Energy metabolism	Other	Formate/nitrite transporter (FNT) family
	y2800	ftsK	22126676	NP_670099.1			cell division protein													61	4.79	140879	OM		4		N		Cellular processes	Cell division	Essential cell division protein which colocalizes with FtsZ to the septal ring structure
	y2801	lrp	22126678	NP_670101.1			leucine-responsive transcriptional regulator													174	8.56	18939	C		1		N		Central intermediary metabolism	Other	Acts as a regulator for several genes involved in the high-affinity branched-chain amino acid transport system
	y2857	-	22126734	NP_670157.1			putative transport protein													60	8.75	60191	CM		11		N		Transport and binding proteins	Cations and iron carrying compounds	Nucleobase:cation symporter 2 (NCS-2) family, putative specificity for uracil and xanthine
	y2862	sdaC	22126739	NP_670162.1			probable serine transporter													198	9.23	48363	CM		10		N		Transport and binding proteins	Amino acids, peptides and amines	Hydroxy / aromatic acid transporter family (HAAAP family)
	y2885	fruA	22126762	NP_670185.1			PTS system, fructose-specific IIBC transport protein													134	8.81	57748	CM		10		N		Energy metabolism	Other	Fructose-specific transport protein of PEP:PTS system
	y2907	(yeiU)	22126784	NP_670207.1			putative inner membrane protein y2907													57	9.69	26147	CM		5		N		Unknown function	General	PAP2-like protein, a super-family of histidine phosphatases and vanadium haloperoxidases
	y2911	(yejB)	22126788	NP_670211.1			putative transport system permease protein													261	8.61	40611	CM		6		N		Transport and binding proteins	Amino acids, peptides and amines	ABC transporter permease subunit for oligopeptide transport
	y2912	-	22126789	NP_670212.1			putative transport system permease protein													247	9.54	38133	CM		6		Y	39-40	Transport and binding proteins	Amino acids, peptides and amines	ABC transporter permease subunit for oligopeptide transport
	y2924	-	22126801	NP_670224.1			putative sulfatase													63	6.13	67432	CM		5		N		Cell envelope	Other	Similar to E. coli inner membrane protein yejM
	y2939	-	22126816	NP_670239.1			hypothetical protein y2939													53	6.04	21200	U		0		N		Mobile and extrachromosomal element functions	Prophage functions	Putative bacteriophage Mu Gp45 protein
	y2946	-	22126823	NP_670246.1			putative bacteriophage tail sheath protein													58	5.53	53458	U		0		N		Mobile and extrachromosomal element functions	Prophage functions	Similar to Mu-like prophage tail sheath protein gpL
	y2957	ompT	22126834	NP_670257.1			outer membrane protein 3b (a), protease VII													105	5.97	34863	OM	5	0		Y	25-26	Protein fate	Degradation of proteins, peptides, and glycopeptides, Other	membrane protease; involved in virulence in many organisms
	y3004	-	22126881	NP_670304.1			putative inner membrane permease of phosphonate ABC transporter													196	9.99	33421	CM		5		N		Transport and binding proteins	Anions	ABC transporter permease subunit of phosphonate transporter
	y3005	-	22126882	NP_670305.1			putative inner membrane permease of phosphonate ABC transporter													147	9.52	32108	CM		4		N		Transport and binding proteins	Other	ABC transporter permease subunit of phosphonate transporter
	y3007	phnC	22126884	NP_670307.1			ATP-binding component of phosphonate transport													95	8.82	32469	CM		0		N		Transport and binding proteins	Amino acids, peptides and amines, Unknown substrate	ABC transporter ATP-binding subunit of phosphonate transporter
	y3057	tolR	22126933	NP_670356.1			colicin uptake protein TolR													109	5.66	15500	CM		1		N		Transport and binding proteins	Other	membrane spanning protein in TolA-TolQ-TolR complex, colicin uptake
	y3063	cydA	22126939	NP_670362.1			cytochrome d terminal oxidase, polypeptide subunit I													270	6.04	58231	CM		9		N		Energy metabolism	Electron transport	Integral membrane protein of the CydAB cytochrome bd oxidase complex, electron transport chain
	y3128	(yaeL)	22127004	NP_670427.1			Zinc metallopeptidase													392	6.93	49398	CM		4		N		Protein fate	Degradation of proteins, peptides, and glycopeptides	Putative membrane-associated Zn-dependent protease in Salmonella typhimurium LT2
	y3172	lgt	22127048	NP_670471.1			phosphatidylglycerol-prolipoprotein diacylglyceryl transferase													118	9.48	32787	CM		7		N		Protein fate	Protein modification and repair	Transfers the N-acyl diglyceride moiety to the prospective N-terminal cysteine in prolipoprotein
	y3278	creD	22127154	NP_670577.1			inner membrane protein													118	6.51	56065	CM		6		N		Cellular processes	Toxin production and resistance	Tolerance to colicin E2
	y3329	-	22127205	NP_670628.1			putative resistance protein													73	9.34	20795	CM		4		N		Cell envelope	Other	Putative involvement in transport; drug/analog sensitivity, Similar to E. coli inner membrane protein YggT
	y3344	-	22127220	NP_670643.1			putative permease of ribose ABC transporter													51	9.49	35855	CM		10		N		Transport and binding proteins	Carbohydrates, organic alcohols, and acids	ABC transporter / permease component
	y3396	yapH	22127272	NP_670695.1			putative autotransporter adhesin													59	4.11	370936	MSL	4	0		N		Cell envelope	Other	Cell exterior constituents and surface structure; virulence factor
	y3506	plsC	22127380	NP_670803.1			1-acyl-sn-glycerol-3-phosphate acyltransferase													71	9.66	27188	U		2		N		Fatty acid and phospholipid metabolism	Biosynthesis	Catalyzes the second step in phospholipid biosynthesis
	y3532	(plsY)	22127406	NP_670829.1			putative glycerol-3-phosphate acyltransferase PlsY													266	9.39	26764	CM		5		N		Cell envelope	Other	Involved in phospholipid biosynthesis
	y3554	-	22127428	NP_670851.1			putative sodium ion:proton antiporter													107	8.48	51214	CM		12		N		Transport and binding proteins	Cations and iron carrying compounds	Similar to Na+/H+ antiporters, sodium ion:proton antiporter (NhaC) family
	y3588	hdeD	22127462	NP_670885.1			acid-resistance membrane protein													58	9.51	20492	CM		6		Y	46-47	Unclassified	Role category not yet assigned	Inner membrane protein
	y3595	-	22127469	NP_670892.1			Na/dicarboxylate symporter													59	6.95	45546	CM		9		N		Transport and binding proteins	Carbohydrates, organic alcohols, and acids	Sodium ion:serine/threonine symporter of Dicarboxylate/amino acid:cation symporter (DAACS) family
	y3626	murG	22127500	NP_670923.1			UDP-N-acetylglucosamine:N-acetylmuramyl-(pentapeptide) pyrophosphoryl-undecaprenol N-acetylglucosamine transferase													160	9.72	37750	CM		2		Y	26-27	Cell envelope	Biosynthesis and degradation of murein sacculus and peptidoglycan	Involved in cell wall formation; inner membrane-associated; last step of peptidoglycan synthesis
	y3702	rpsT	22127576	NP_670999.1			30S ribosomal subunit protein S20													50	11.14	9840	U		0		N		Protein synthesis	Ribosomal proteins: synthesis and modification	30S ribosome subunit
	y3707	(yaaH)	22127581	NP_671004.1			putative inner membrane protein y3707													358	4.92	21647	CM		5		N		Cell envelope	Other	Putative inner membrane protein yaaH in E. coli K12
	y3709	-	22127583	NP_671006.1			putative proline/betaine transporter													54	9.4	50471	CM		12		N		Transport and binding proteins	Other	Major facilitator (MFS) superfamily transporter
	y3728	-	22127602	NP_671025.1			putative cation transport protein													66	5.69	99150	CM		10		N		Transport and binding proteins	Cations and iron carrying compounds	Cation-transporting P-type ATPase (possibly specific for calcium)
	y3759	mexB	22127630	NP_671053.1			putative multidrug resistance protein													555	5.17	113317	CM		12		N		Transport and binding proteins	Cations and iron carrying compounds	Transporter of multidrug/solvent efflux (RND family, HAE1 subfamily)
	y3762	-	22127633	NP_671056.1			hypothetical protein y3762													150	9.34	44879	CM		11		Y	33-34	Cell envelope	Biosynthesis and degradation of surface polysaccharides and lipopolysaccharides	putative O-antigen biosynthesis protein RfaL (Y. pestis Microtus)
	y3801	rbn	22127672	NP_671095.1			tRNA processing exoribonuclease BN													65	9.24	35434	CM		7		N		Transcription	RNA processing	Binuclear zinc phosphodiesterase, cleaves the 3'-terminal portion of tRNAs and various short unstructured RNAs
	y3823	-	22127694	NP_671117.1			hypothetical protein y3823													109	6.61	48925	OM		1		Y	31-32	Cellular processes	Toxin production and resistance, Pathogenesis	putative member of ShlA/HecA/FhaA exoprotein family
	y3898	glpG	22127769	NP_671192.1			intramembrane serine protease GlpG													68	6.64	31285	CM		6		N		Energy metabolism	Anaerobic	Responsible for the cleavage between Ser and Asp residues of proteins in regions of high local hydrophilicity
	y3911	feoB	22127781	NP_671204.1			ferrous iron transport protein B													84	5.94	84745	CM		11		N				Ferrous iron uptake transporter family
	y3989	rpsJ	22127859	NP_671282.1			30S ribosomal subunit protein S10													194	9.85	11759	U		0		N		Protein synthesis	Ribosomal proteins: synthesis and modification	30S ribosome subunit
	y3993	rplB	22127863	NP_671286.1			50S ribosomal subunit protein L2													536	10.95	30168	U		0		N		Protein synthesis	Ribosomal proteins: synthesis and modification	50S ribosome subunit
	y3994	rplV	22127864	NP_671287.1			50S ribosomal subunit protein L22													134	10.23	12179	U		0		N		Protein synthesis	Ribosomal proteins: synthesis and modification	50S ribosome subunit
	y3995	rpsC	22127865	NP_671288.1			30S ribosomal subunit protein S3													989	10.25	25813	C		0		N		Protein synthesis	Ribosomal proteins: synthesis and modification	30S ribosome subunit
	y3996	rplP	22127866	NP_671289.1			50S ribosomal subunit protein L16													165	10.86	15378	U		0		N		Protein synthesis	Ribosomal proteins: synthesis and modification	50S ribosome subunit
	y3999	rplN	22127869	NP_671292.1			50S ribosomal subunit protein L14													166	10.43	13688	U		0		N		Protein synthesis	Ribosomal proteins: synthesis and modification	50S ribosome subunit
	y4003	rpsH	22127873	NP_671296.1			30S ribosomal subunit protein S8, and regulator													107	9.55	14157	U		1		N		Protein synthesis	Ribosomal proteins: synthesis and modification	30S ribosome subunit
	y4004	rplF	22127874	NP_671297.1			50S ribosomal subunit protein L6													209	9.65	18972	U		0		N		Protein synthesis	Ribosomal proteins: synthesis and modification	50S ribosome subunit
	y4006	rplR	22127876	NP_671299.1			50S ribosomal subunit protein L18													80	10.62	12803	C		0		N		Protein synthesis	Ribosomal proteins: synthesis and modification	50S ribosome subunit
	y4007	rpsE	22127877	NP_671300.1			30S ribosomal subunit protein S5													691	10.16	17522	U		0		N		Protein synthesis	Ribosomal proteins: synthesis and modification	30S ribosome subunit
	y4009	rplO	22127879	NP_671302.1			50S ribosomal subunit protein L15													104	11.13	15197	C		0		N		Protein synthesis	Ribosomal proteins: synthesis and modification	50S ribosome subunit
	y4010	prlA	22127880	NP_671303.1			preprotein translocase subunit SecY													137	9.89	48599	CM		10		N		Protein fate	Protein and peptide secretion and trafficking	Forms heterotrimeric complex in the membrane with SecE and SecG
	y4016	rplQ	22127886	NP_671309.1			50S ribosomal subunit protein L17													151	11.21	14580	U		0		N		Protein synthesis	Ribosomal proteins: synthesis and modification	50S ribosome subunit
	y4035	(pldB3)	22127905	NP_671328.1			putative membrane protein													198	8.94	54025	CM		1		N		Cell envelope	Other	Contains esterase/lipase/thioesterase, active site
	y4093	(yiaD)	22127962	NP_671385.1			putative outer membrane protein													231	9.71	22219	OM		3	OM-LP	Y	20-21	Cell envelope	Other	OmpA /OmpF porin family
	y4103	-	22127972	NP_671395.1			hypothetical protein y4103													111	4.72	12317	U		1	OM-LP	Y	30-31	Unknown function	General	Putative lipoprotein
	y4129	pstA	22127997	NP_671420.1			inner membrane permease of high-affinity phosphate ABC transporter													109	10.14	32311	CM		6		N		Transport and binding proteins	Anions	ABC transporter permease subunit of phosphate transporter
	y4130	pstC	22127998	NP_671421.1			phosphate transporter permease subunit													68	6.62	34886	CM		6		N		Transport and binding proteins	Anions	ABC transporter permease subunit of high affinity phosphate transporter
	y4140	atpE	22128008	NP_671431.1			membrane-bound ATP synthase, F0 sector, subunit c													63	4.44	8250	CM		2		Y	23-24	Energy metabolism	ATP-proton motive force interconversion	Part of the membrane proton channel F0
	YKCD1p18	lcrF	31795271	NP_857733			transcriptional regulator VirF													53	9.06	30813	U		0		N				Bacterial regulatory helix-turn-helix proteins of AraC family
a) protein spot numbers listed match those displayed in Figure 1 and Figures 1-8, Supplemental Information;
b) locus tags from Yersinia pestis KIM genome annotations including pMT1 and pPCP1 plasmids;
c) gene names are derived from KIM genome annotations (databases in NCBI and ERIC: www.ericbrc.org/portal/eric); if not annotated, gene names listed in parentheses are from genome annotations ofE. coli K12 or Y. pestis Microtus 91001, if sequence identity score >70%;
d) protein accession numbers in NCBI: gi| numbers and NP_ Ref. Seq. numbers from KIM genome;
e) proteins detected in high Mr size exclusion chromatography fractions (>250 kDa) derived from hpH-MBR samples (Y=Yes); abbr. 'MPC': multi-subunit protein complex
f) subcellular localization and membrane attachement of proteins based on differential 2D gel display data: i-M: integral membrane proteins and less water-soluble peripheral membrane proteins; i-OM: integral and lipid-anchored outer membrane proteins; p-M: more water-soluble peripheral membrane proteins; p-M*: tentative peripheral membrane proteins with high abundance in soluble fractions; C/R: c…
g) information derived from Y. pestis KIM genome annotations or, in a few cases, orthologs in E. coli K12 or Y. pestis Microtus 91001;
h-k) geometric means of spot volumes (XN) for proteins in differential 2D gel display analysis; the four subcellular fractions are CYP: cytoplasmic, hs-MBR: high-salt extracted membrane, hpH-MBR: alkaline extracted membrane, and usb-MBR: urea/thiourea/amidosulfobetaine-14-extracted membrane fractions; in parentheses: coefficients of variation (CV); N.A. spot not reproducibly observed in a particu…
l) Enrichment factor for a protein in all membrane vs. CYP fractions (EM); equation is listed in the 'Method' section; blank space: missing value if XN values (see h-k notes) not determined in membrane and/or CYP fractions;
m) Enrichment factor for a protein in hpH-MBR and usb-MBR vs. hs-MBR fractions (EIM); see other notes above under l);
n-q) spot quantities (VS) for proteins in differential 2DGE display were chosen from one of several examined growth conditions and pH ranges in gels; CVs were not determined, and the highest observed quantitiy of a given protein spot was listed; +, protein was identified by MS, but not resolved as a distinct spot to allow VS measurements; * in CYP column: spot quantity for periplasmic protein fro…
r) Mascot score: left column, highest MS score obtained from 2DGE spot in MALDI-TOFTOF or nESI-LC-MS/MS experiments; right column, amino acid sequence range for a protein identified by MS analysis from a single 2DGE spot; MALDI-TOFTOF (M); nESI-LC-MS/MS ion trap (L); the most N-terminal tryptic peptides that were identified are highlighted in RED and were an indicator of protein association with …
s) MS score obtained from 2D-LC-MS/MS analysis (see 'Methods section');
t) pI and Mr values of proteins were calculated from polypeptide sequences annotated in the KIM genome;
u-y) bioinformatic data for subcellular localizations (PSORTb), abbreviations: cytoplasm, P: periplasm, MSL: multiple cellular localizations, U:unknown; this is followed by conserved membrane association sequence motifs (BOMP, TMHMM, LipoP) and protein export motifs (SignalP); details are provided in the 'Methods' section; briefly, BOMP recognizes β-barrel outer membrane proteins, TMHMM inner mem…
z) primary and secondary protein functional role categories according to CMR data (http://.cmr.jcvi.org);
aa) proteins with potential functions according to data in the KIM genome annotations, the E. coli or Y. pestis literature or databases assessing conserved structural motifs such as TIGRFam, PFam, TransportDB and EcoCyc (http://www.ecocyc.org);
ab) Mascot scores from 2D-LC-MS/MS experiments for proteins identified in 2DGE and 2D-LC-MS/MS experiments are listed in Part 1 (note s);
